# Supplementary material for: Comparative analysis of 10X Chromium vs. BD Rhapsody whole transcriptome single-cell sequencing technologies in complex human tissues
Source: Heliyon. 2024 Mar 19;10(7):e28358. doi: 10.1016/j.heliyon.2024.e28358 (PMC11059509; doi:10.1016/j.heliyon.2024.e28358)
Supplement: Multimedia component 2 [file mmc2.xlsx]

## Sheet: QC_metrics_raw
	n_genes	total_counts	pct_counts_mt	platform	sample	report	patient
AAACCCATCAAGCTTG-1-0	271	797	55.7089	10X	P1N_10X	Normal	P1
AAACGAAAGACTACCT-1-0	5377	26724	10.8704	10X	P1N_10X	Normal	P1
AAACGAAAGAGCCCAA-1-0	6824	43987	15.9547	10X	P1N_10X	Normal	P1
AAACGAAAGCTACAAA-1-0	1068	2744	19.57	10X	P1N_10X	Normal	P1
AAACGAACAATTGCAC-1-0	258	615	48.1301	10X	P1N_10X	Normal	P1
AAACGAAGTATCGTAC-1-0	698	1654	22.0073	10X	P1N_10X	Normal	P1
AAACGAATCCTATGGA-1-0	145	908	81.8282	10X	P1N_10X	Normal	P1
AAACGCTAGGTCATCT-1-0	1081	3545	11.6784	10X	P1N_10X	Normal	P1
AAACGCTGTCCACAGC-1-0	784	2419	43.6544	10X	P1N_10X	Normal	P1
AAACGCTTCTGTCTCG-1-0	4125	19873	14.9298	10X	P1N_10X	Normal	P1
AAAGAACCAGCGACAA-1-0	3519	11088	10.2543	10X	P1N_10X	Normal	P1
AAAGAACCAGGTAGTG-1-0	679	1813	22.2835	10X	P1N_10X	Normal	P1
AAAGAACCATAGTCAC-1-0	2062	7030	36.5007	10X	P1N_10X	Normal	P1
AAAGAACTCTGTCTCG-1-0	466	1021	30.95	10X	P1N_10X	Normal	P1
AAAGGATCAATCGCAT-1-0	2257	8363	5.75152	10X	P1N_10X	Normal	P1
AAAGGATTCACTTATC-1-0	161	10902	0.00917263	10X	P1N_10X	Normal	P1
AAAGGATTCCAAGGGA-1-0	1167	3620	54.4199	10X	P1N_10X	Normal	P1
AAAGGGCCACACTGGC-1-0	600	4148	77.1456	10X	P1N_10X	Normal	P1
AAAGGGCCACCCTAGG-1-0	4320	25708	34.5729	10X	P1N_10X	Normal	P1
AAAGGGCCACCGCTGA-1-0	723	1727	19.6873	10X	P1N_10X	Normal	P1
AAAGGGCGTTCCTTGC-1-0	741	2130	29.4836	10X	P1N_10X	Normal	P1
AAAGGGCGTTTGGCTA-1-0	608	1107	0.0903342	10X	P1N_10X	Normal	P1
AAAGGGCTCCTTACCG-1-0	6980	48608	10.5456	10X	P1N_10X	Normal	P1
AAAGGTAAGTGTAGTA-1-0	3972	17350	9.80403	10X	P1N_10X	Normal	P1
AAAGTCCAGGTTGCCC-1-0	2376	8009	6.05569	10X	P1N_10X	Normal	P1
AAAGTCCGTCCTTTGC-1-0	663	1658	27.0205	10X	P1N_10X	Normal	P1
AAAGTCCGTGGAAGTC-1-0	2945	13107	9.31563	10X	P1N_10X	Normal	P1
AAAGTCCGTTTACACG-1-0	6272	42178	16.4612	10X	P1N_10X	Normal	P1
AAAGTGAGTCGTATTG-1-0	777	1833	21.8222	10X	P1N_10X	Normal	P1
AAATGGACACTACACA-1-0	2360	8227	6.33281	10X	P1N_10X	Normal	P1
AACAACCCAACTCCAA-1-0	284	3630	86.5289	10X	P1N_10X	Normal	P1
AACAACCCAATTCTTC-1-0	2715	10349	9.07334	10X	P1N_10X	Normal	P1
AACAACCCAGTTAAAG-1-0	2109	8163	10.8784	10X	P1N_10X	Normal	P1
AACAACCCATAGTCGT-1-0	2294	7877	4.65913	10X	P1N_10X	Normal	P1
AACAACCGTTGCTCGG-1-0	1749	4960	36.9758	10X	P1N_10X	Normal	P1
AACAACCTCCTTATAC-1-0	906	3033	19.3867	10X	P1N_10X	Normal	P1
AACAACCTCTGTTCAT-1-0	801	6328	76.9595	10X	P1N_10X	Normal	P1
AACAAGATCGTCAGAT-1-0	1765	6099	6.80439	10X	P1N_10X	Normal	P1
AACACACAGTGTACAA-1-0	1245	3229	16.2279	10X	P1N_10X	Normal	P1
AACACACCATCCTTGC-1-0	7220	51504	9.54877	10X	P1N_10X	Normal	P1
AACAGGGAGGGAGTTC-1-0	740	1955	27.8772	10X	P1N_10X	Normal	P1
AACAGGGAGGGCAAGG-1-0	2216	8499	8.73044	10X	P1N_10X	Normal	P1
AACAGGGCAACCGATT-1-0	4309	15883	8.70742	10X	P1N_10X	Normal	P1
AACAGGGCAAGTGCTT-1-0	544	1538	26.788	10X	P1N_10X	Normal	P1
AACAGGGGTCTGCAAT-1-0	207	714	66.3866	10X	P1N_10X	Normal	P1
AACAGGGGTTTGAACC-1-0	1290	3155	15.2773	10X	P1N_10X	Normal	P1
AACAGGGTCTGAATCG-1-0	587	1440	21.0417	10X	P1N_10X	Normal	P1
AACCAACGTTACGATC-1-0	1994	5378	5.8386	10X	P1N_10X	Normal	P1
AACCAACTCACAGTGT-1-0	6861	51273	13.1843	10X	P1N_10X	Normal	P1
AACCAACTCAGCTAGT-1-0	1858	7021	7.62	10X	P1N_10X	Normal	P1
AACCACAAGACTCTTG-1-0	6875	45284	9.59058	10X	P1N_10X	Normal	P1
AACCACACAGAAACCG-1-0	1964	6527	7.5992	10X	P1N_10X	Normal	P1
AACCATGAGCCTAGGA-1-0	4087	19306	9.20439	10X	P1N_10X	Normal	P1
AACCATGCACCCAAGC-1-0	7699	59061	9.22606	10X	P1N_10X	Normal	P1
AACCCAACACGGCTAC-1-0	920	2586	30.0077	10X	P1N_10X	Normal	P1
AACCCAATCTGCTAGA-1-0	684	1421	21.323	10X	P1N_10X	Normal	P1
AACCCAATCTGTCTCG-1-0	2336	9103	7.38218	10X	P1N_10X	Normal	P1
AACCTTTAGGAATGTT-1-0	1173	2446	22.6083	10X	P1N_10X	Normal	P1
AACGAAAAGTGCCAGA-1-0	6001	40347	20.8343	10X	P1N_10X	Normal	P1
AACGAAACACCAATTG-1-0	280	818	48.533	10X	P1N_10X	Normal	P1
AACGAAACATTAGGAA-1-0	3010	12904	26.8754	10X	P1N_10X	Normal	P1
AACGGGAAGAGTCAGC-1-0	2447	8690	8.79171	10X	P1N_10X	Normal	P1
AACGGGAAGCATGTTC-1-0	572	1354	20.6056	10X	P1N_10X	Normal	P1
AACGGGAAGTACAGAT-1-0	1158	5910	68.511	10X	P1N_10X	Normal	P1
AACGGGACATGGCTAT-1-0	4344	15102	7.87975	10X	P1N_10X	Normal	P1
AACGGGAGTGCCTTCT-1-0	740	1965	23.1552	10X	P1N_10X	Normal	P1
AACGTCACAACTCGTA-1-0	2300	7187	6.38653	10X	P1N_10X	Normal	P1
AACGTCAGTAGAGACC-1-0	728	2109	16.7852	10X	P1N_10X	Normal	P1
AACGTCATCACAATGC-1-0	3090	8947	6.61674	10X	P1N_10X	Normal	P1
AACGTCATCGGACTTA-1-0	375	1097	48.2224	10X	P1N_10X	Normal	P1
AACGTCATCTGGAAGG-1-0	116	953	85.3096	10X	P1N_10X	Normal	P1
AACTTCTGTAACTAAG-1-0	6015	36846	11.5128	10X	P1N_10X	Normal	P1
AACTTCTGTACTCGTA-1-0	4908	25595	32.2289	10X	P1N_10X	Normal	P1
AACTTCTTCTAGAACC-1-0	431	668	14.8204	10X	P1N_10X	Normal	P1
AAGAACATCTCTGACC-1-0	3009	12601	28.8866	10X	P1N_10X	Normal	P1
AAGACAAGTAATTAGG-1-0	1111	3601	39.1003	10X	P1N_10X	Normal	P1
AAGACAAGTCGAACAG-1-0	2100	6657	8.93796	10X	P1N_10X	Normal	P1
AAGACAATCACACCGG-1-0	370	3394	83.7949	10X	P1N_10X	Normal	P1
AAGACTCAGATAGCAT-1-0	167	719	74.8261	10X	P1N_10X	Normal	P1
AAGACTCCAACGCCCA-1-0	357	515	9.70874	10X	P1N_10X	Normal	P1
AAGACTCCATAGACTC-1-0	674	1899	19.1153	10X	P1N_10X	Normal	P1
AAGACTCGTATAGCTC-1-0	4191	14487	4.84572	10X	P1N_10X	Normal	P1
AAGACTCTCGTTCAGA-1-0	667	2170	14.1935	10X	P1N_10X	Normal	P1
AAGATAGCACGCTGAC-1-0	1900	6312	9.96514	10X	P1N_10X	Normal	P1
AAGATAGGTGGGACAT-1-0	4465	16475	8.4613	10X	P1N_10X	Normal	P1
AAGATAGGTTAAACAG-1-0	761	1894	19.641	10X	P1N_10X	Normal	P1
AAGATAGTCGCGATCG-1-0	5997	31000	13.4452	10X	P1N_10X	Normal	P1
AAGCATCAGCCAAGTG-1-0	252	898	64.4766	10X	P1N_10X	Normal	P1
AAGCATCGTACAATAG-1-0	4870	24566	13.1238	10X	P1N_10X	Normal	P1
AAGCATCGTCACATTG-1-0	987	3696	38.1493	10X	P1N_10X	Normal	P1
AAGCATCGTCAGTTTG-1-0	5214	26483	14.2544	10X	P1N_10X	Normal	P1
AAGCATCTCTCCGCAT-1-0	373	3914	85.6413	10X	P1N_10X	Normal	P1
AAGCCATAGAGCCCAA-1-0	1968	7036	8.14383	10X	P1N_10X	Normal	P1
AAGCCATAGATCGGTG-1-0	1201	2573	13.0198	10X	P1N_10X	Normal	P1
AAGCCATCATAACAGA-1-0	2165	15058	65.5134	10X	P1N_10X	Normal	P1
AAGCCATGTAGTCCTA-1-0	1236	3102	18.7299	10X	P1N_10X	Normal	P1
AAGCCATTCCTTGGAA-1-0	444	1249	52.6821	10X	P1N_10X	Normal	P1
AAGCGAGAGGTAAACT-1-0	4247	16148	13.079	10X	P1N_10X	Normal	P1
AAGCGAGCAGTATTCG-1-0	2092	6808	11.9565	10X	P1N_10X	Normal	P1
AAGCGAGTCAGTGGGA-1-0	516	1327	27.7317	10X	P1N_10X	Normal	P1
AAGCGTTAGCTGCCAC-1-0	5859	33543	14.6379	10X	P1N_10X	Normal	P1
AAGCGTTAGTAATCCC-1-0	1999	6699	6.88162	10X	P1N_10X	Normal	P1
AAGCGTTCACACGGTC-1-0	934	2976	26.2769	10X	P1N_10X	Normal	P1
AAGCGTTCAGCGTGCT-1-0	1403	4134	35.5346	10X	P1N_10X	Normal	P1
AAGCGTTGTCATCCGG-1-0	883	1889	16.1461	10X	P1N_10X	Normal	P1
AAGCGTTTCCCTCATG-1-0	6558	43415	9.53357	10X	P1N_10X	Normal	P1
AAGGAATAGAGTCCGA-1-0	2117	6450	5.48837	10X	P1N_10X	Normal	P1
AAGGAATAGGGTTAAT-1-0	4178	21231	7.49847	10X	P1N_10X	Normal	P1
AAGGAATGTGTGGTCC-1-0	542	866	12.3557	10X	P1N_10X	Normal	P1
AAGGTAACATTGCCGG-1-0	776	2356	22.708	10X	P1N_10X	Normal	P1
AAGTACCTCTCCAAGA-1-0	911	2826	16.8436	10X	P1N_10X	Normal	P1
AAGTCGTAGATGGTAT-1-0	530	1470	24.8299	10X	P1N_10X	Normal	P1
AAGTCGTAGTCGCGAA-1-0	3220	16634	17.4282	10X	P1N_10X	Normal	P1
AAGTCGTCATTGCTTT-1-0	7050	49477	18.5561	10X	P1N_10X	Normal	P1
AAGTGAAAGCAACTTC-1-0	4215	17870	16.6816	10X	P1N_10X	Normal	P1
AAGTGAACACTACACA-1-0	195	1547	81.448	10X	P1N_10X	Normal	P1
AAGTGAAGTCAACCTA-1-0	687	2141	30.1261	10X	P1N_10X	Normal	P1
AAGTGAATCAGTGCGC-1-0	112	4946	95.6935	10X	P1N_10X	Normal	P1
AAGTTCGAGATGCCGA-1-0	6342	48208	16.1135	10X	P1N_10X	Normal	P1
AAGTTCGCATACCAGT-1-0	2608	10850	9.15207	10X	P1N_10X	Normal	P1
AAGTTCGGTTAAGCAA-1-0	1793	4900	9.59184	10X	P1N_10X	Normal	P1
AAGTTCGTCTCGCTTG-1-0	683	1536	21.8099	10X	P1N_10X	Normal	P1
AATAGAGCACAGTATC-1-0	2047	7160	7.59777	10X	P1N_10X	Normal	P1
AATAGAGCAGAGATTA-1-0	2233	8303	7.46718	10X	P1N_10X	Normal	P1
AATAGAGTCGCTACGG-1-0	344	6352	91.3728	10X	P1N_10X	Normal	P1
AATCACGCAACTTGGT-1-0	404	579	5.52677	10X	P1N_10X	Normal	P1
AATCACGCAGCGTTTA-1-0	1683	6039	14.3732	10X	P1N_10X	Normal	P1
AATCACGGTTCTAACG-1-0	4250	16558	3.64174	10X	P1N_10X	Normal	P1
AATCACGTCTGCGGCA-1-0	4060	20572	6.70329	10X	P1N_10X	Normal	P1
AATCGACCAGACCAGA-1-0	2570	6427	11.9651	10X	P1N_10X	Normal	P1
AATCGACGTAGATCGG-1-0	984	3940	7.13198	10X	P1N_10X	Normal	P1
AATCGACTCGGCTGTG-1-0	871	3049	27.2876	10X	P1N_10X	Normal	P1
AATCGTGGTATAGGAT-1-0	114	1620	0.0617284	10X	P1N_10X	Normal	P1
AATCGTGGTGTCATGT-1-0	6149	38456	9.97504	10X	P1N_10X	Normal	P1
AATGAAGCATCGCTGG-1-0	5528	23855	11.6286	10X	P1N_10X	Normal	P1
AATGACCCAACCTATG-1-0	6192	30952	15.3205	10X	P1N_10X	Normal	P1
AATGACCCACCCTGAG-1-0	701	2027	24.8643	10X	P1N_10X	Normal	P1
AATGACCGTCTAACGT-1-0	5330	22788	9.97455	10X	P1N_10X	Normal	P1
AATGACCTCTACCCAC-1-0	5862	27712	12.9908	10X	P1N_10X	Normal	P1
AATGCCACAAAGTATG-1-0	104	4290	0.41958	10X	P1N_10X	Normal	P1
AATGCCACACTACCCT-1-0	2585	9570	7.79519	10X	P1N_10X	Normal	P1
AATGCCACAGCTTTCC-1-0	591	1472	21.6033	10X	P1N_10X	Normal	P1
AATGCCAGTTCTCGTC-1-0	790	3309	43.3364	10X	P1N_10X	Normal	P1
AATGCCATCCGCAACG-1-0	3557	17207	14.7033	10X	P1N_10X	Normal	P1
AATGCCATCGAGGCAA-1-0	177	1737	85.3771	10X	P1N_10X	Normal	P1
AATGGAAAGACGCATG-1-0	4730	17802	12.9705	10X	P1N_10X	Normal	P1
AATGGAACATCACGGC-1-0	3602	11454	6.46062	10X	P1N_10X	Normal	P1
AATGGAAGTCACATTG-1-0	7205	48020	12.0346	10X	P1N_10X	Normal	P1
AATGGCTAGTTTCAGC-1-0	2582	10509	8.62118	10X	P1N_10X	Normal	P1
AATGGCTGTACTGTTG-1-0	2201	7415	7.36345	10X	P1N_10X	Normal	P1
AATGGCTGTCACGCTG-1-0	2842	13170	11.3667	10X	P1N_10X	Normal	P1
AATGGCTGTGTACATC-1-0	2080	5116	11.5715	10X	P1N_10X	Normal	P1
AATTCCTAGGTGCAGT-1-0	989	3613	28.7849	10X	P1N_10X	Normal	P1
AATTCCTGTACTCGCG-1-0	432	994	31.1871	10X	P1N_10X	Normal	P1
AATTCCTGTGGATTTC-1-0	4449	24272	6.73616	10X	P1N_10X	Normal	P1
AATTTCCAGTTGAATG-1-0	5307	22374	11.9693	10X	P1N_10X	Normal	P1
AATTTCCGTGTCATCA-1-0	939	2499	21.2885	10X	P1N_10X	Normal	P1
ACAAAGATCTCACTCG-1-0	3386	11816	9.48714	10X	P1N_10X	Normal	P1
ACAACCAAGCGTATAA-1-0	693	1797	30.0501	10X	P1N_10X	Normal	P1
ACAACCAAGTGATTCC-1-0	1710	5291	6.97411	10X	P1N_10X	Normal	P1
ACAAGCTAGGAACATT-1-0	602	1436	22.0752	10X	P1N_10X	Normal	P1
ACAAGCTCACTCCGAG-1-0	2165	6588	8.07529	10X	P1N_10X	Normal	P1
ACAAGCTCAGAGACTG-1-0	571	1671	22.3818	10X	P1N_10X	Normal	P1
ACAAGCTCATCGTCCT-1-0	1999	4722	16.942	10X	P1N_10X	Normal	P1
ACAAGCTGTCCCTGTT-1-0	756	2273	21.6894	10X	P1N_10X	Normal	P1
ACAAGCTGTCGCGTTG-1-0	634	1277	15.1919	10X	P1N_10X	Normal	P1
ACAAGCTTCCGAAGGA-1-0	558	1854	47.4649	10X	P1N_10X	Normal	P1
ACACAGTAGACTCATC-1-0	285	1987	79.3156	10X	P1N_10X	Normal	P1
ACACAGTGTACTTCCC-1-0	6672	41926	9.95564	10X	P1N_10X	Normal	P1
ACACAGTTCGGACAAG-1-0	920	2285	23.2385	10X	P1N_10X	Normal	P1
ACACCAAAGGCCCAAA-1-0	2336	8462	8.03593	10X	P1N_10X	Normal	P1
ACACCAACATAATGCC-1-0	2400	7440	3.52151	10X	P1N_10X	Normal	P1
ACACGCGCATCTGTTT-1-0	986	2498	9.68775	10X	P1N_10X	Normal	P1
ACACGCGGTCGTGCCA-1-0	1868	7081	13.275	10X	P1N_10X	Normal	P1
ACACTGAGTATGAGAT-1-0	417	622	12.5402	10X	P1N_10X	Normal	P1
ACACTGATCACTTGTT-1-0	1820	5178	5.44612	10X	P1N_10X	Normal	P1
ACAGAAACATCGGAGA-1-0	1920	6132	7.48532	10X	P1N_10X	Normal	P1
ACAGAAATCGCTAGCG-1-0	656	1492	27.3458	10X	P1N_10X	Normal	P1
ACAGCCGAGCCGGATA-1-0	6149	37344	11.2066	10X	P1N_10X	Normal	P1
ACAGCCGAGGCGTTAG-1-0	406	1023	29.2278	10X	P1N_10X	Normal	P1
ACAGCCGCATCCGAAT-1-0	480	770	15.3247	10X	P1N_10X	Normal	P1
ACAGGGACAATTCACG-1-0	5621	27871	14.0074	10X	P1N_10X	Normal	P1
ACAGGGAGTTGCAACT-1-0	359	882	35.034	10X	P1N_10X	Normal	P1
ACATCCCAGGGATGTC-1-0	651	2176	26.1489	10X	P1N_10X	Normal	P1
ACATCCCAGTAGACCG-1-0	672	1211	20.4789	10X	P1N_10X	Normal	P1
ACATCCCGTAGTGTGG-1-0	871	1618	0	10X	P1N_10X	Normal	P1
ACATCCCGTGACAACG-1-0	863	2320	16.5086	10X	P1N_10X	Normal	P1
ACATCCCGTGATACAA-1-0	805	2318	10.6557	10X	P1N_10X	Normal	P1
ACATCGAGTAGACAGC-1-0	1512	5609	10.3405	10X	P1N_10X	Normal	P1
ACATGCATCTAGTTCT-1-0	2938	10501	18.6363	10X	P1N_10X	Normal	P1
ACATGCATCTCGACCT-1-0	2118	6586	8.53325	10X	P1N_10X	Normal	P1
ACATTTCAGTTACTCG-1-0	3144	8096	15.6374	10X	P1N_10X	Normal	P1
ACATTTCGTAGTCGTT-1-0	1462	5076	12.431	10X	P1N_10X	Normal	P1
ACCAAACCAAAGGTTA-1-0	629	1650	22.1818	10X	P1N_10X	Normal	P1
ACCAAACTCTGTCCGT-1-0	2071	7750	6.09032	10X	P1N_10X	Normal	P1
ACCAACAAGGTTCTAC-1-0	2396	9309	6.93952	10X	P1N_10X	Normal	P1
ACCAACAGTAGAATAC-1-0	690	1566	33.5888	10X	P1N_10X	Normal	P1
ACCAACAGTAGCACAG-1-0	120	5589	0	10X	P1N_10X	Normal	P1
ACCACAAAGATCCCGC-1-0	4490	16286	9.48668	10X	P1N_10X	Normal	P1
ACCACAAGTTAAACAG-1-0	599	1535	21.3029	10X	P1N_10X	Normal	P1
ACCATTTCACGCTGCA-1-0	521	1354	23.2644	10X	P1N_10X	Normal	P1
ACCATTTGTGTTCCAA-1-0	604	1023	11.7302	10X	P1N_10X	Normal	P1
ACCCAAAAGTTTGGCT-1-0	102	787	85.0063	10X	P1N_10X	Normal	P1
ACCCAAACACGCAAAG-1-0	654	1944	22.0165	10X	P1N_10X	Normal	P1
ACCCAAATCGCCAGTG-1-0	2058	7522	15.807	10X	P1N_10X	Normal	P1
ACCCAAATCGGACCAC-1-0	470	1236	30.5825	10X	P1N_10X	Normal	P1
ACCCTCAGTGGAACCA-1-0	4254	18849	15.083	10X	P1N_10X	Normal	P1
ACCCTCATCGCTAGCG-1-0	611	1712	31.6589	10X	P1N_10X	Normal	P1
ACCCTTGCAACCCTCT-1-0	4528	17778	12.583	10X	P1N_10X	Normal	P1
ACCGTTCAGGGCGAAG-1-0	502	1353	24.1685	10X	P1N_10X	Normal	P1
ACCGTTCTCCGGCTTT-1-0	931	2442	11.6708	10X	P1N_10X	Normal	P1
ACCTACCCATAGATCC-1-0	2279	7791	8.33013	10X	P1N_10X	Normal	P1
ACCTACCGTCTACACA-1-0	812	2303	21.2766	10X	P1N_10X	Normal	P1
ACCTACCGTGATGTAA-1-0	474	828	24.0338	10X	P1N_10X	Normal	P1
ACCTGAAAGAAAGTCT-1-0	157	788	75.5076	10X	P1N_10X	Normal	P1
ACCTGAAGTACGATCT-1-0	1647	3923	7.31583	10X	P1N_10X	Normal	P1
ACCTGTCCACCTGCTT-1-0	1049	3129	27.4529	10X	P1N_10X	Normal	P1
ACGATCAAGAGTAACT-1-0	2298	7335	6.98023	10X	P1N_10X	Normal	P1
ACGATCAAGCTGAAGC-1-0	340	1091	59.7617	10X	P1N_10X	Normal	P1
ACGATCACAAGCGAAC-1-0	610	1636	30.0122	10X	P1N_10X	Normal	P1
ACGATCATCTGCCTCA-1-0	1815	6396	49.5622	10X	P1N_10X	Normal	P1
ACGATGTAGCATGCGA-1-0	349	502	11.753	10X	P1N_10X	Normal	P1
ACGATGTCAACCGATT-1-0	2224	5461	3.53415	10X	P1N_10X	Normal	P1
ACGATGTCATGTGCCG-1-0	463	1584	35.3535	10X	P1N_10X	Normal	P1
ACGATGTTCTAGTCAG-1-0	1053	2983	40.932	10X	P1N_10X	Normal	P1
ACGCACGCAATGCTCA-1-0	2344	6876	6.50087	10X	P1N_10X	Normal	P1
ACGCACGCACACTTAG-1-0	5347	28288	6.58937	10X	P1N_10X	Normal	P1
ACGCACGGTGGACTGA-1-0	638	1234	17.5851	10X	P1N_10X	Normal	P1
ACGGAAGAGACGCTCC-1-0	303	956	46.4435	10X	P1N_10X	Normal	P1
ACGGAAGAGGATCACG-1-0	2004	6162	5.51769	10X	P1N_10X	Normal	P1
ACGGAAGCAGAGATGC-1-0	2872	12290	10.0895	10X	P1N_10X	Normal	P1
ACGGAAGGTCGAGTGA-1-0	465	1078	32.0965	10X	P1N_10X	Normal	P1
ACGGTCGAGTACAACA-1-0	166	1266	82.9384	10X	P1N_10X	Normal	P1
ACGGTTAAGCTTACGT-1-0	3064	12943	9.17098	10X	P1N_10X	Normal	P1
ACGGTTAGTGTCCGTG-1-0	587	1809	39.4693	10X	P1N_10X	Normal	P1
ACGTAACCACACGTGC-1-0	6436	39066	12.0924	10X	P1N_10X	Normal	P1
ACGTAACGTGTAGGAC-1-0	6629	46548	13.2122	10X	P1N_10X	Normal	P1
ACGTACATCCAAGCAT-1-0	736	2020	28.6634	10X	P1N_10X	Normal	P1
ACGTAGTTCGTTAGAC-1-0	151	2556	92.5665	10X	P1N_10X	Normal	P1
ACGTCCTTCTCCGTGT-1-0	1080	2961	16.5822	10X	P1N_10X	Normal	P1
ACGTTCCCAGAGATGC-1-0	2336	8576	7.78918	10X	P1N_10X	Normal	P1
ACGTTCCGTACGAAAT-1-0	1441	4255	11.7274	10X	P1N_10X	Normal	P1
ACGTTCCTCTTCCGTG-1-0	6660	39734	11.2674	10X	P1N_10X	Normal	P1
ACTACGATCCTAGCTC-1-0	955	2263	19.4874	10X	P1N_10X	Normal	P1
ACTATCTCACAAGCCC-1-0	980	2649	18.1955	10X	P1N_10X	Normal	P1
ACTATCTTCATCAGTG-1-0	3029	13099	6.32873	10X	P1N_10X	Normal	P1
ACTATCTTCTATACTC-1-0	610	1303	31.0054	10X	P1N_10X	Normal	P1
ACTATGGAGCGCCTTG-1-0	388	1008	38.0952	10X	P1N_10X	Normal	P1
ACTATGGCATACAGGG-1-0	706	1566	20.1149	10X	P1N_10X	Normal	P1
ACTATGGGTACGAGCA-1-0	1631	6269	8.56596	10X	P1N_10X	Normal	P1
ACTATTCCAACTGATC-1-0	697	1805	24.3767	10X	P1N_10X	Normal	P1
ACTATTCCAATCAGCT-1-0	1912	6303	7.36157	10X	P1N_10X	Normal	P1
ACTATTCCAATCCAGT-1-0	593	1790	18.7709	10X	P1N_10X	Normal	P1
ACTATTCCAGCGATTT-1-0	6326	45252	23.1017	10X	P1N_10X	Normal	P1
ACTATTCGTTTCCATT-1-0	3087	10771	14.1955	10X	P1N_10X	Normal	P1
ACTATTCTCTGAGATC-1-0	765	1861	25.7926	10X	P1N_10X	Normal	P1
ACTCCCAAGGCATGGT-1-0	591	1592	32.0352	10X	P1N_10X	Normal	P1
ACTCCCACATAATGAG-1-0	363	860	40.1163	10X	P1N_10X	Normal	P1
ACTCCCAGTACGACAG-1-0	640	1479	12.7113	10X	P1N_10X	Normal	P1
ACTCTCGAGGGTACAC-1-0	2591	5988	8.65063	10X	P1N_10X	Normal	P1
ACTCTCGCAGCAGGAT-1-0	925	2698	17.828	10X	P1N_10X	Normal	P1
ACTCTCGGTCCAAATC-1-0	133	617	75.0405	10X	P1N_10X	Normal	P1
ACTGATGAGTAGGTTA-1-0	506	1680	38.1548	10X	P1N_10X	Normal	P1
ACTGTCCAGCTTTCCC-1-0	1170	3633	17.7814	10X	P1N_10X	Normal	P1
ACTGTCCCACAGTATC-1-0	1881	5428	10.5564	10X	P1N_10X	Normal	P1
ACTGTCCCAGTGAGCA-1-0	113	5244	0.0572082	10X	P1N_10X	Normal	P1
ACTGTGAGTGTCCGGT-1-0	1790	7312	50.5744	10X	P1N_10X	Normal	P1
ACTTAGGAGGTACCTT-1-0	2163	8002	10.2849	10X	P1N_10X	Normal	P1
ACTTAGGTCGAGTCTA-1-0	1011	3495	51.3305	10X	P1N_10X	Normal	P1
ACTTATCTCGATAACC-1-0	1634	4757	9.81711	10X	P1N_10X	Normal	P1
ACTTCCGAGCTCGAAG-1-0	1456	3821	8.03455	10X	P1N_10X	Normal	P1
ACTTCCGAGGTTGACG-1-0	676	1753	18.3115	10X	P1N_10X	Normal	P1
ACTTCCGAGTTCGCAT-1-0	2086	7591	10.6837	10X	P1N_10X	Normal	P1
ACTTCCGGTCTAGGTT-1-0	6323	36788	10.2805	10X	P1N_10X	Normal	P1
ACTTCCGTCTGATGGT-1-0	757	2224	22.1223	10X	P1N_10X	Normal	P1
ACTTCGCGTAGCGATG-1-0	242	682	52.7859	10X	P1N_10X	Normal	P1
ACTTCGCGTGATTCTG-1-0	2887	15619	48.9404	10X	P1N_10X	Normal	P1
ACTTTCAAGACATAGT-1-0	1826	5861	8.53097	10X	P1N_10X	Normal	P1
ACTTTCAAGGTTCAGG-1-0	2484	10820	9.95379	10X	P1N_10X	Normal	P1
ACTTTCATCAATCCAG-1-0	450	751	0.133156	10X	P1N_10X	Normal	P1
ACTTTCATCTACTATC-1-0	2616	10723	5.08253	10X	P1N_10X	Normal	P1
ACTTTGTCAGCAGTCC-1-0	6847	51127	7.66523	10X	P1N_10X	Normal	P1
ACTTTGTGTTTAGACC-1-0	1636	5050	7.74257	10X	P1N_10X	Normal	P1
ACTTTGTTCGTTGTGA-1-0	6130	32817	9.36405	10X	P1N_10X	Normal	P1
ACTTTGTTCTCTGAGA-1-0	564	1845	29.2141	10X	P1N_10X	Normal	P1
AGAAATGAGGTCACTT-1-0	2197	4918	7.64538	10X	P1N_10X	Normal	P1
AGAAATGGTGGGCTTC-1-0	3445	16443	8.44128	10X	P1N_10X	Normal	P1
AGAAATGGTGTAAACA-1-0	3432	14797	7.43394	10X	P1N_10X	Normal	P1
AGAAATGTCTTGCAGA-1-0	3616	11173	11.5367	10X	P1N_10X	Normal	P1
AGAACAAAGGATGAGA-1-0	1983	5899	5.8315	10X	P1N_10X	Normal	P1
AGAACAAAGTACAGAT-1-0	177	575	62.9565	10X	P1N_10X	Normal	P1
AGAACCTAGGCCTGAA-1-0	770	1922	26.8991	10X	P1N_10X	Normal	P1
AGAACCTCAACGGTAG-1-0	203	4806	92.0308	10X	P1N_10X	Normal	P1
AGAACCTCAAGAGATT-1-0	3491	11334	6.24669	10X	P1N_10X	Normal	P1
AGAAGTAAGGAACTAT-1-0	1824	7360	7.48641	10X	P1N_10X	Normal	P1
AGAAGTAGTCGCCTAG-1-0	2509	9515	15.3967	10X	P1N_10X	Normal	P1
AGACAAAAGCTCGCAC-1-0	302	993	57.5025	10X	P1N_10X	Normal	P1
AGACACTCAATCAGCT-1-0	448	790	16.962	10X	P1N_10X	Normal	P1
AGACACTTCTCATAGG-1-0	749	1771	20.8922	10X	P1N_10X	Normal	P1
AGACAGGTCTACGCGG-1-0	1899	5984	10.6283	10X	P1N_10X	Normal	P1
AGACCATCAAGAGAGA-1-0	1943	6955	8.15241	10X	P1N_10X	Normal	P1
AGACCCGAGCTAGAGC-1-0	1339	4991	27.229	10X	P1N_10X	Normal	P1
AGACCCGAGGATTTCC-1-0	193	12214	0.00818733	10X	P1N_10X	Normal	P1
AGACCCGTCCTTGGAA-1-0	3480	13644	19.9721	10X	P1N_10X	Normal	P1
AGACCCGTCGGTCACG-1-0	2100	7842	19.6251	10X	P1N_10X	Normal	P1
AGACTCAAGTCCGCCA-1-0	1655	4557	9.47992	10X	P1N_10X	Normal	P1
AGAGAATAGGTGCAGT-1-0	3567	15628	17.699	10X	P1N_10X	Normal	P1
AGAGAATGTCCGAAGA-1-0	3660	12598	10.208	10X	P1N_10X	Normal	P1
AGAGAATGTCTTAGTG-1-0	638	1655	23.9275	10X	P1N_10X	Normal	P1
AGAGAATTCGAAGCAG-1-0	3817	17460	7.24513	10X	P1N_10X	Normal	P1
AGAGAGCAGGCCTAGA-1-0	2794	10741	7.79257	10X	P1N_10X	Normal	P1
AGAGAGCAGGCTTAAA-1-0	1542	4341	23.1974	10X	P1N_10X	Normal	P1
AGAGAGCCAAATAGCA-1-0	2410	7856	33.363	10X	P1N_10X	Normal	P1
AGAGAGCGTCTTGCGG-1-0	225	599	29.8831	10X	P1N_10X	Normal	P1
AGAGCAGCAAGTCCAT-1-0	347	1096	32.6642	10X	P1N_10X	Normal	P1
AGAGCAGCACCTGTCT-1-0	3561	14389	11.1127	10X	P1N_10X	Normal	P1
AGAGCAGGTCTACGTA-1-0	945	2022	20.2275	10X	P1N_10X	Normal	P1
AGAGCAGGTGAAGCGT-1-0	6337	36151	12.9789	10X	P1N_10X	Normal	P1
AGAGCAGTCATGCGGC-1-0	3938	12796	7.14286	10X	P1N_10X	Normal	P1
AGAGCCCCACGTATAC-1-0	4975	29209	12.5372	10X	P1N_10X	Normal	P1
AGATAGAAGTAACAGT-1-0	588	1147	15.8675	10X	P1N_10X	Normal	P1
AGATAGACAAACCATC-1-0	488	1742	58.1516	10X	P1N_10X	Normal	P1
AGATCCAGTACCCGCA-1-0	2916	10785	11.4325	10X	P1N_10X	Normal	P1
AGATCCAGTGCAGATG-1-0	603	1358	26.0677	10X	P1N_10X	Normal	P1
AGATCGTAGGTCATAA-1-0	540	1285	32.5292	10X	P1N_10X	Normal	P1
AGATGAAAGGTACATA-1-0	396	934	39.7216	10X	P1N_10X	Normal	P1
AGATGAAGTCGAATTC-1-0	3388	12049	23.338	10X	P1N_10X	Normal	P1
AGATGAAGTTCTCTCG-1-0	124	625	76.16	10X	P1N_10X	Normal	P1
AGATGAATCCAATGCA-1-0	174	2237	88.4667	10X	P1N_10X	Normal	P1
AGATGAATCGGAGATG-1-0	770	4629	75.7615	10X	P1N_10X	Normal	P1
AGATGCTTCATTTGTC-1-0	730	1359	11.7734	10X	P1N_10X	Normal	P1
AGCATCAAGACTCTTG-1-0	2387	8421	6.75692	10X	P1N_10X	Normal	P1
AGCATCAGTGACAGCA-1-0	811	2080	19.1827	10X	P1N_10X	Normal	P1
AGCCAATAGCCAAGGT-1-0	301	768	47.9167	10X	P1N_10X	Normal	P1
AGCCAATTCGAGAATA-1-0	509	1216	34.9507	10X	P1N_10X	Normal	P1
AGCCAATTCGAGTCTA-1-0	842	1943	20.4838	10X	P1N_10X	Normal	P1
AGCCACGAGAGAATCT-1-0	141	9000	0.0111111	10X	P1N_10X	Normal	P1
AGCCACGAGGCCATAG-1-0	113	4947	0.0606428	10X	P1N_10X	Normal	P1
AGCCACGCAAGCGCTC-1-0	3164	11425	18.6433	10X	P1N_10X	Normal	P1
AGCCAGCAGGAGTACC-1-0	2435	9753	12.591	10X	P1N_10X	Normal	P1
AGCCAGCTCGCGTCGA-1-0	3061	10628	14.4806	10X	P1N_10X	Normal	P1
AGCGATTCAAGCAATA-1-0	774	2103	19.8764	10X	P1N_10X	Normal	P1
AGCGATTCACCAGTTA-1-0	7384	51201	24.4331	10X	P1N_10X	Normal	P1
AGCGCCACACAATTCG-1-0	753	2198	23.9308	10X	P1N_10X	Normal	P1
AGCGCCATCAAGTGTC-1-0	1538	4513	8.48659	10X	P1N_10X	Normal	P1
AGCGCCATCCTCTCGA-1-0	347	4414	88.0381	10X	P1N_10X	Normal	P1
AGCGCTGGTACCAATC-1-0	1737	5294	10.6536	10X	P1N_10X	Normal	P1
AGCGTATCAAACGAGC-1-0	1187	3574	34.695	10X	P1N_10X	Normal	P1
AGCGTATGTTTCGTTT-1-0	598	1549	27.6307	10X	P1N_10X	Normal	P1
AGCGTATGTTTGTTGG-1-0	5025	27932	14.009	10X	P1N_10X	Normal	P1
AGCGTATTCTTGAACG-1-0	785	6404	81.2305	10X	P1N_10X	Normal	P1
AGCGTCGCATCATCCC-1-0	328	894	32.4385	10X	P1N_10X	Normal	P1
AGCGTCGGTAACGCGA-1-0	317	861	37.1661	10X	P1N_10X	Normal	P1
AGCGTCGGTTACCGTA-1-0	326	742	28.0323	10X	P1N_10X	Normal	P1
AGCTACAAGCAGCCTC-1-0	616	1619	34.0951	10X	P1N_10X	Normal	P1
AGCTACAAGTGGCGAT-1-0	165	10580	0.0189036	10X	P1N_10X	Normal	P1
AGCTACACAATAGGAT-1-0	487	1361	43.5709	10X	P1N_10X	Normal	P1
AGCTACACAGCCCAGT-1-0	2003	6304	4.44162	10X	P1N_10X	Normal	P1
AGCTCAACAGTCTCTC-1-0	2730	11620	45.5938	10X	P1N_10X	Normal	P1
AGCTCAAGTGGTGATG-1-0	6756	39687	12.9287	10X	P1N_10X	Normal	P1
AGCTTCCCAAGTGTCT-1-0	2158	6591	9.55849	10X	P1N_10X	Normal	P1
AGCTTCCGTATGCAAA-1-0	785	4544	71.4569	10X	P1N_10X	Normal	P1
AGGAAATAGCATGCGA-1-0	1944	6269	2.44058	10X	P1N_10X	Normal	P1
AGGAAATTCGGTCAGC-1-0	1378	3928	11.9399	10X	P1N_10X	Normal	P1
AGGAATAAGGATACGC-1-0	1805	4811	11.1203	10X	P1N_10X	Normal	P1
AGGAATATCAACTACG-1-0	1786	5047	7.13295	10X	P1N_10X	Normal	P1
AGGAATATCCCAAGTA-1-0	590	1710	29.2982	10X	P1N_10X	Normal	P1
AGGACGATCTGCGGGT-1-0	1766	6197	9.10118	10X	P1N_10X	Normal	P1
AGGACGATCTGGAAGG-1-0	541	1204	19.2691	10X	P1N_10X	Normal	P1
AGGACTTAGTGTACAA-1-0	2614	6432	5.3949	10X	P1N_10X	Normal	P1
AGGACTTTCATTACTC-1-0	851	2247	13.7072	10X	P1N_10X	Normal	P1
AGGACTTTCCAATCTT-1-0	1825	6589	8.22583	10X	P1N_10X	Normal	P1
AGGAGGTAGACGACGT-1-0	4175	15146	11.6532	10X	P1N_10X	Normal	P1
AGGAGGTGTTACGATC-1-0	798	2132	25.5629	10X	P1N_10X	Normal	P1
AGGATAAGTGAGATAT-1-0	477	1237	30.8003	10X	P1N_10X	Normal	P1
AGGATAATCTAGTGAC-1-0	1074	2403	22.4719	10X	P1N_10X	Normal	P1
AGGCATTAGATACTGA-1-0	6002	38165	15.5928	10X	P1N_10X	Normal	P1
AGGCCACAGGTATCTC-1-0	873	1697	13.023	10X	P1N_10X	Normal	P1
AGGCCACCATGACGAG-1-0	2884	7690	5.78674	10X	P1N_10X	Normal	P1
AGGCCACTCAGCGCAC-1-0	1393	4927	16.988	10X	P1N_10X	Normal	P1
AGGCTGCAGGTAAAGG-1-0	865	2098	19.0181	10X	P1N_10X	Normal	P1
AGGGAGTTCCTATGGA-1-0	1760	4623	6.38114	10X	P1N_10X	Normal	P1
AGGGAGTTCTATCGGA-1-0	1886	5457	6.92688	10X	P1N_10X	Normal	P1
AGGGCCTAGTCACTGT-1-0	393	599	14.6912	10X	P1N_10X	Normal	P1
AGGGCCTGTTACACTG-1-0	3592	16141	5.97237	10X	P1N_10X	Normal	P1
AGGGCCTGTTGGACCC-1-0	694	2025	21.284	10X	P1N_10X	Normal	P1
AGGGCTCAGAGTGAAG-1-0	528	1426	29.2426	10X	P1N_10X	Normal	P1
AGGGCTCGTTTACCTT-1-0	1898	5506	7.31929	10X	P1N_10X	Normal	P1
AGGGCTCTCATTCGGA-1-0	1352	5258	54.6976	10X	P1N_10X	Normal	P1
AGGGTCCAGGTTGCCC-1-0	1885	4946	10.1496	10X	P1N_10X	Normal	P1
AGGGTCCCATCATGAC-1-0	748	2269	27.7215	10X	P1N_10X	Normal	P1
AGGGTCCGTAATCAAG-1-0	410	1050	41.6191	10X	P1N_10X	Normal	P1
AGGGTGACAAGAGATT-1-0	104	495	1.61616	10X	P1N_10X	Normal	P1
AGGGTGACAGAGTGAC-1-0	711	1965	36.2341	10X	P1N_10X	Normal	P1
AGGGTGATCATGCAGT-1-0	682	1566	22.6692	10X	P1N_10X	Normal	P1
AGGGTTTAGTCATGCT-1-0	1892	5153	5.51135	10X	P1N_10X	Normal	P1
AGGGTTTAGTGCAGGT-1-0	735	2115	27.234	10X	P1N_10X	Normal	P1
AGGGTTTGTACCAGAG-1-0	2028	6877	10.5278	10X	P1N_10X	Normal	P1
AGGGTTTGTTGCATAC-1-0	5020	22119	6.89452	10X	P1N_10X	Normal	P1
AGGTAGGAGGATACCG-1-0	172	1038	80.2505	10X	P1N_10X	Normal	P1
AGGTCATCAAATGGTA-1-0	3398	15107	9.98213	10X	P1N_10X	Normal	P1
AGGTCTAAGTGCTCAT-1-0	3620	12437	9.4637	10X	P1N_10X	Normal	P1
AGGTGTTAGACCAAAT-1-0	254	893	60.6943	10X	P1N_10X	Normal	P1
AGGTGTTCAGTAGATA-1-0	1553	4466	9.53874	10X	P1N_10X	Normal	P1
AGGTGTTGTACGATGG-1-0	4203	13883	9.16949	10X	P1N_10X	Normal	P1
AGGTGTTTCGTGGAAG-1-0	808	2229	24.585	10X	P1N_10X	Normal	P1
AGGTTACTCAGCTGAT-1-0	831	2285	21.1816	10X	P1N_10X	Normal	P1
AGGTTGTCACTCAAGT-1-0	388	520	8.65385	10X	P1N_10X	Normal	P1
AGGTTGTGTCATCTAG-1-0	442	1119	24.0393	10X	P1N_10X	Normal	P1
AGTAACCGTGAGCTCC-1-0	1329	4415	14.5413	10X	P1N_10X	Normal	P1
AGTACTGCACTACAGT-1-0	838	1746	21.4204	10X	P1N_10X	Normal	P1
AGTACTGGTGAGCTCC-1-0	145	729	75.8573	10X	P1N_10X	Normal	P1
AGTACTGTCAAGGTGG-1-0	3565	13953	10.0624	10X	P1N_10X	Normal	P1
AGTAGCTCAGGCACTC-1-0	534	1411	46.7753	10X	P1N_10X	Normal	P1
AGTAGCTGTCTAACGT-1-0	995	2083	17.9069	10X	P1N_10X	Normal	P1
AGTAGTCGTCGTGGAA-1-0	121	5919	0	10X	P1N_10X	Normal	P1
AGTCAACGTACCACGC-1-0	580	1586	23.8966	10X	P1N_10X	Normal	P1
AGTCAACGTTACTCAG-1-0	492	1282	35.8814	10X	P1N_10X	Normal	P1
AGTCACAAGATTTGCC-1-0	2045	6716	6.19416	10X	P1N_10X	Normal	P1
AGTCACATCAACGAGG-1-0	178	1053	77.5878	10X	P1N_10X	Normal	P1
AGTCATGCACGCGCAT-1-0	1269	3405	6.7254	10X	P1N_10X	Normal	P1
AGTCATGCACTTGTCC-1-0	4624	20211	11.6521	10X	P1N_10X	Normal	P1
AGTCATGGTCTTGAAC-1-0	1090	3170	15.2997	10X	P1N_10X	Normal	P1
AGTCATGTCACATACG-1-0	765	1344	13.8393	10X	P1N_10X	Normal	P1
AGTCTCCTCATACGAC-1-0	1901	5798	7.41635	10X	P1N_10X	Normal	P1
AGTGACTCAGGGTCTC-1-0	660	1811	26.1734	10X	P1N_10X	Normal	P1
AGTGACTGTGCAGGAT-1-0	738	2136	29.0262	10X	P1N_10X	Normal	P1
AGTGACTTCTGGACTA-1-0	1967	6078	8.73643	10X	P1N_10X	Normal	P1
AGTGATCGTCCAATCA-1-0	2360	8475	9.19174	10X	P1N_10X	Normal	P1
AGTGATCTCTGACGCG-1-0	870	2177	12.9536	10X	P1N_10X	Normal	P1
AGTGATCTCTGTTGGA-1-0	7042	50761	14.4836	10X	P1N_10X	Normal	P1
AGTGCCGAGGATCATA-1-0	1868	5667	9.12299	10X	P1N_10X	Normal	P1
AGTGCCGCATGAAGGC-1-0	1839	5506	10.6974	10X	P1N_10X	Normal	P1
AGTGCCGGTGTGATGG-1-0	1510	4877	38.5893	10X	P1N_10X	Normal	P1
AGTGTTGTCAACGTGT-1-0	134	11065	0.018075	10X	P1N_10X	Normal	P1
AGTTAGCTCATTCGTT-1-0	5799	34025	14.41	10X	P1N_10X	Normal	P1
AGTTCGATCAAAGCCT-1-0	2895	11340	18.0335	10X	P1N_10X	Normal	P1
ATACCGACAGACCAAG-1-0	1563	3703	14.7178	10X	P1N_10X	Normal	P1
ATACCGACAGCGTTGC-1-0	2625	11455	8.45046	10X	P1N_10X	Normal	P1
ATACCGAGTTTATGCG-1-0	280	3627	88.8613	10X	P1N_10X	Normal	P1
ATACCGATCGGAGCAA-1-0	4769	24330	21.381	10X	P1N_10X	Normal	P1
ATACCTTAGCCTGTCG-1-0	234	826	61.017	10X	P1N_10X	Normal	P1
ATACCTTGTATCGAGG-1-0	1110	2644	27.6097	10X	P1N_10X	Normal	P1
ATACTTCAGGTCGTGA-1-0	1937	5738	11.6417	10X	P1N_10X	Normal	P1
ATACTTCAGTAAACAC-1-0	6912	46470	10.5703	10X	P1N_10X	Normal	P1
ATACTTCCACCCTAAA-1-0	561	1698	33.2744	10X	P1N_10X	Normal	P1
ATACTTCCACGGTGAA-1-0	593	1786	27.8275	10X	P1N_10X	Normal	P1
ATACTTCTCACCTGTC-1-0	1102	3008	19.6809	10X	P1N_10X	Normal	P1
ATACTTCTCCCTCGTA-1-0	4002	14978	4.7069	10X	P1N_10X	Normal	P1
ATACTTCTCTTGTTAC-1-0	503	3595	79.2211	10X	P1N_10X	Normal	P1
ATAGACCAGACCCTTA-1-0	4357	24565	8.46326	10X	P1N_10X	Normal	P1
ATAGACCCAAGCCTGC-1-0	2947	7491	5.72687	10X	P1N_10X	Normal	P1
ATAGACCCAATCCAGT-1-0	2834	11101	6.90028	10X	P1N_10X	Normal	P1
ATAGACCCAGTGTGCC-1-0	696	2797	47.837	10X	P1N_10X	Normal	P1
ATAGACCGTGCAATGG-1-0	808	3243	13.1668	10X	P1N_10X	Normal	P1
ATAGACCTCAGAATAG-1-0	724	1778	19.8538	10X	P1N_10X	Normal	P1
ATAGAGAAGAAGCGGG-1-0	935	2253	23.7461	10X	P1N_10X	Normal	P1
ATAGAGACATACCACA-1-0	193	569	59.051	10X	P1N_10X	Normal	P1
ATAGAGAGTGGATCGA-1-0	280	1893	78.2884	10X	P1N_10X	Normal	P1
ATAGGCTAGTGCGCTC-1-0	825	2502	33.4932	10X	P1N_10X	Normal	P1
ATATCCTAGCCATGCC-1-0	2308	7202	8.19217	10X	P1N_10X	Normal	P1
ATATCCTCAGAGTGAC-1-0	1872	6971	14.3595	10X	P1N_10X	Normal	P1
ATATCCTGTGCAACAG-1-0	736	1764	22.7891	10X	P1N_10X	Normal	P1
ATCACTTGTAACATAG-1-0	581	1846	34.1278	10X	P1N_10X	Normal	P1
ATCACTTGTATGGAGC-1-0	2262	6310	8.81141	10X	P1N_10X	Normal	P1
ATCAGGTAGAACCGCA-1-0	756	5604	81192	10X	P1N_10X	Normal	P1
ATCATTCAGATAGCTA-1-0	605	1047	10.3152	10X	P1N_10X	Normal	P1
ATCATTCTCCACCTCA-1-0	806	7014	81.3944	10X	P1N_10X	Normal	P1
ATCATTCTCTTGCAGA-1-0	4765	19080	13.4015	10X	P1N_10X	Normal	P1
ATCCACCAGATACCAA-1-0	783	2229	17.2723	10X	P1N_10X	Normal	P1
ATCCACCAGGAAAGAC-1-0	551	1332	23.1982	10X	P1N_10X	Normal	P1
ATCCACCCAGGCATTT-1-0	920	2083	16.3226	10X	P1N_10X	Normal	P1
ATCCACCTCCCAGGAC-1-0	841	2603	21.2063	10X	P1N_10X	Normal	P1
ATCCATTAGGCTAGCA-1-0	3168	9068	5.49184	10X	P1N_10X	Normal	P1
ATCCATTGTTACCCAA-1-0	766	2009	21.6028	10X	P1N_10X	Normal	P1
ATCCATTGTTTCTTAC-1-0	7052	45386	10.7346	10X	P1N_10X	Normal	P1
ATCCGTCAGCGGTAAC-1-0	860	2627	15.8356	10X	P1N_10X	Normal	P1
ATCCGTCCATCTCAAG-1-0	458	1385	20.5054	10X	P1N_10X	Normal	P1
ATCCGTCGTAGTTACC-1-0	1806	4925	8.20305	10X	P1N_10X	Normal	P1
ATCCGTCGTTCCGCGA-1-0	980	2945	42.0374	10X	P1N_10X	Normal	P1
ATCCTATGTCCGTACG-1-0	2441	9882	8.83424	10X	P1N_10X	Normal	P1
ATCCTATGTGACTCTA-1-0	298	621	42.8341	10X	P1N_10X	Normal	P1
ATCCTATTCACATTGG-1-0	1514	4049	5.55693	10X	P1N_10X	Normal	P1
ATCCTATTCACCCTCA-1-0	6660	38965	12.5241	10X	P1N_10X	Normal	P1
ATCCTATTCGTAACTG-1-0	824	2537	24.3989	10X	P1N_10X	Normal	P1
ATCCTATTCGTAGGAG-1-0	4647	19356	4.34491	10X	P1N_10X	Normal	P1
ATCGATGCACGACAGA-1-0	1975	5585	8.91674	10X	P1N_10X	Normal	P1
ATCGATGCAGGACTTT-1-0	413	1111	44.1944	10X	P1N_10X	Normal	P1
ATCGATGGTGATGTAA-1-0	497	1362	22.9075	10X	P1N_10X	Normal	P1
ATCGGATGTCCTACAA-1-0	1954	6722	8.86641	10X	P1N_10X	Normal	P1
ATCGGATGTTTACCAG-1-0	453	1206	24.8756	10X	P1N_10X	Normal	P1
ATCGGATTCGCGAAGA-1-0	103	6342	0.0157679	10X	P1N_10X	Normal	P1
ATCGGCGAGCCAGTAG-1-0	1120	3987	27.4893	10X	P1N_10X	Normal	P1
ATCGGCGCACCTGCGA-1-0	509	1292	31.0372	10X	P1N_10X	Normal	P1
ATCGGCGGTGAGCTCC-1-0	470	1295	28.5714	10X	P1N_10X	Normal	P1
ATCGTAGAGCAGGGAG-1-0	615	1336	37.8743	10X	P1N_10X	Normal	P1
ATCGTAGCACGCTGCA-1-0	3571	15655	13.8869	10X	P1N_10X	Normal	P1
ATCGTAGGTACAAACA-1-0	462	1328	39.3825	10X	P1N_10X	Normal	P1
ATCGTGAAGGGAACAA-1-0	319	926	39.5248	10X	P1N_10X	Normal	P1
ATCGTGAGTTGTACGT-1-0	308	2312	81.0986	10X	P1N_10X	Normal	P1
ATCGTGATCGTCAACA-1-0	6083	33520	10.9069	10X	P1N_10X	Normal	P1
ATCTCTAAGTTGGGAC-1-0	914	2559	18.9918	10X	P1N_10X	Normal	P1
ATCTCTACAACTCGTA-1-0	2194	6762	7.37947	10X	P1N_10X	Normal	P1
ATCTCTAGTCTAATCG-1-0	741	2226	20.4852	10X	P1N_10X	Normal	P1
ATCTCTATCCGGCTTT-1-0	3903	18037	34.213	10X	P1N_10X	Normal	P1
ATCTTCAAGCGTGCTC-1-0	3099	14093	7.41503	10X	P1N_10X	Normal	P1
ATCTTCAAGTAGCTCT-1-0	559	853	11.4889	10X	P1N_10X	Normal	P1
ATCTTCAAGTGAGTGC-1-0	754	5517	79.6085	10X	P1N_10X	Normal	P1
ATCTTCAGTATTTCGG-1-0	6822	43378	11.7502	10X	P1N_10X	Normal	P1
ATCTTCAGTGTCGCTG-1-0	560	1868	38.758	10X	P1N_10X	Normal	P1
ATCTTCAGTTACGCCG-1-0	2281	6839	9.10952	10X	P1N_10X	Normal	P1
ATGAAAGAGTCATTGC-1-0	2645	10549	11.9632	10X	P1N_10X	Normal	P1
ATGAAAGGTGCAATGG-1-0	1736	4086	24.8899	10X	P1N_10X	Normal	P1
ATGAAAGTCGCCCAGA-1-0	718	1713	40.0467	10X	P1N_10X	Normal	P1
ATGACCAAGACTTCGT-1-0	168	1015	80.8867	10X	P1N_10X	Normal	P1
ATGACCAAGAGGCTGT-1-0	640	1476	28.6585	10X	P1N_10X	Normal	P1
ATGACCATCAGCAGAG-1-0	5332	26837	14.7967	10X	P1N_10X	Normal	P1
ATGAGGGAGCGTACAG-1-0	926	2788	26.4706	10X	P1N_10X	Normal	P1
ATGAGGGAGCGTCGAA-1-0	1764	5224	7.65697	10X	P1N_10X	Normal	P1
ATGAGGGAGTAGATCA-1-0	2752	10948	10.4129	10X	P1N_10X	Normal	P1
ATGAGGGCATATGCGT-1-0	2037	7507	11.4693	10X	P1N_10X	Normal	P1
ATGAGGGGTTGTACGT-1-0	1911	4725	6.39153	10X	P1N_10X	Normal	P1
ATGAGTCTCGCTAGCG-1-0	2436	7647	6.4862	10X	P1N_10X	Normal	P1
ATGATCGAGATAACGT-1-0	2517	9050	21.0608	10X	P1N_10X	Normal	P1
ATGATCGCAATTCTCT-1-0	1696	4678	12.5267	10X	P1N_10X	Normal	P1
ATGATCGCACAGTACT-1-0	589	1405	31.1744	10X	P1N_10X	Normal	P1
ATGATCGGTGGCTCTG-1-0	3873	12715	7.77035	10X	P1N_10X	Normal	P1
ATGATCGTCGGCGATC-1-0	1928	7213	5.37918	10X	P1N_10X	Normal	P1
ATGCATGAGGTAATCA-1-0	1851	5361	10.6883	10X	P1N_10X	Normal	P1
ATGCATGGTTGCGGCT-1-0	595	1511	24.09	10X	P1N_10X	Normal	P1
ATGCCTCAGCTTCGTA-1-0	687	1237	3.55699	10X	P1N_10X	Normal	P1
ATGCCTCAGGACGGAG-1-0	103	3418	0.0292569	10X	P1N_10X	Normal	P1
ATGCCTCAGGTGCTTT-1-0	2721	8222	4.46363	10X	P1N_10X	Normal	P1
ATGCCTCGTGGTTCTA-1-0	641	1638	20.2686	10X	P1N_10X	Normal	P1
ATGCCTCTCCGAGCTG-1-0	4690	24478	12.6767	10X	P1N_10X	Normal	P1
ATGCGATAGACTGAGC-1-0	871	2529	34.0055	10X	P1N_10X	Normal	P1
ATGCGATAGTAGGGTC-1-0	537	1587	21.4241	10X	P1N_10X	Normal	P1
ATGCGATCATTGAGGG-1-0	155	6576	0.0152068	10X	P1N_10X	Normal	P1
ATGGAGGAGCCGGAAT-1-0	2231	7853	7.16923	10X	P1N_10X	Normal	P1
ATGGGAGAGTCCTGCG-1-0	3615	16310	17.6456	10X	P1N_10X	Normal	P1
ATGGGAGCACCGTGAC-1-0	617	1793	33.3519	10X	P1N_10X	Normal	P1
ATGGGTTGTGCATCTA-1-0	175	1620	85.9259	10X	P1N_10X	Normal	P1
ATGGTTGAGCCGTTAT-1-0	4698	20845	18.5128	10X	P1N_10X	Normal	P1
ATGGTTGCAGTTGAAA-1-0	293	2232	82.3925	10X	P1N_10X	Normal	P1
ATGTCCCCAATGTCAC-1-0	109	654	1.98777	10X	P1N_10X	Normal	P1
ATGTCCCTCTAGCCTC-1-0	2791	8741	7.90527	10X	P1N_10X	Normal	P1
ATGTCCCTCTCGAGTA-1-0	520	830	12.6506	10X	P1N_10X	Normal	P1
ATGTCTTAGAGCAGAA-1-0	2977	12323	9.77035	10X	P1N_10X	Normal	P1
ATGTCTTCATCGGAAG-1-0	278	1254	73.126	10X	P1N_10X	Normal	P1
ATGTCTTCATGATCTG-1-0	4069	14451	3.88208	10X	P1N_10X	Normal	P1
ATGTCTTGTCCGATCG-1-0	2005	6503	0	10X	P1N_10X	Normal	P1
ATTACCTAGTTGTCGT-1-0	2225	7621	7.05944	10X	P1N_10X	Normal	P1
ATTACCTCAAGACCGA-1-0	928	2638	23.3889	10X	P1N_10X	Normal	P1
ATTACCTCACAGGATG-1-0	807	2428	23.6409	10X	P1N_10X	Normal	P1
ATTACCTCACATACTG-1-0	1702	5505	12.9155	10X	P1N_10X	Normal	P1
ATTACCTGTCCTGTCT-1-0	872	2238	21.8945	10X	P1N_10X	Normal	P1
ATTACCTGTCGAGTTT-1-0	2240	9177	5.98235	10X	P1N_10X	Normal	P1
ATTACCTTCATAGAGA-1-0	508	1475	18.7797	10X	P1N_10X	Normal	P1
ATTACTCAGATTGACA-1-0	2162	7680	6.74479	10X	P1N_10X	Normal	P1
ATTATCCTCCGGTAGC-1-0	970	2951	24.2968	10X	P1N_10X	Normal	P1
ATTCACTCATGGACAG-1-0	4697	18160	31.6244	10X	P1N_10X	Normal	P1
ATTCATCGTTGGTGTT-1-0	1459	3057	11.4164	10X	P1N_10X	Normal	P1
ATTCATCTCAAATAGG-1-0	1409	6319	62.9372	10X	P1N_10X	Normal	P1
ATTCATCTCAGAACCT-1-0	1835	4950	23.4545	10X	P1N_10X	Normal	P1
ATTCATCTCCCTCTCC-1-0	1031	3035	11.4992	10X	P1N_10X	Normal	P1
ATTCCATAGCGGTAAC-1-0	721	2135	26.9321	10X	P1N_10X	Normal	P1
ATTCCATGTCCCGGTA-1-0	1923	6239	8.11027	10X	P1N_10X	Normal	P1
ATTCCCGCACTTGGGC-1-0	1283	3704	25.8099	10X	P1N_10X	Normal	P1
ATTCCCGGTAGCACAG-1-0	801	2095	12.9833	10X	P1N_10X	Normal	P1
ATTCCCGGTGATACAA-1-0	3638	12396	12.5363	10X	P1N_10X	Normal	P1
ATTCCCGTCGACCACG-1-0	869	2866	27.2854	10X	P1N_10X	Normal	P1
ATTCCTAAGATGCGAC-1-0	1194	2790	32.0789	10X	P1N_10X	Normal	P1
ATTCCTAGTACAGAAT-1-0	414	1061	35.721	10X	P1N_10X	Normal	P1
ATTCCTATCGACCACG-1-0	1006	2368	17.9476	10X	P1N_10X	Normal	P1
ATTCGTTCAACGATCT-1-0	1015	1736	2.76498	10X	P1N_10X	Normal	P1
ATTCGTTTCGGTAGGA-1-0	2200	8722	7.37216	10X	P1N_10X	Normal	P1
ATTCTACAGGTGAGAA-1-0	1763	5094	8.65724	10X	P1N_10X	Normal	P1
ATTCTACTCTGCAGCG-1-0	2429	6193	19.183	10X	P1N_10X	Normal	P1
ATTCTTGAGCATACTC-1-0	1097	2513	11.8583	10X	P1N_10X	Normal	P1
ATTCTTGGTGGTTTGT-1-0	4121	12813	4.53446	10X	P1N_10X	Normal	P1
ATTGGGTAGTCAGAGC-1-0	721	2061	25.5701	10X	P1N_10X	Normal	P1
ATTGGGTCAGCAGTGA-1-0	124	3767	0.0265463	10X	P1N_10X	Normal	P1
ATTGGGTTCGCTCATC-1-0	828	1778	11.4736	10X	P1N_10X	Normal	P1
ATTGTTCAGAGATCGC-1-0	2029	6961	6.42149	10X	P1N_10X	Normal	P1
ATTGTTCCAACCCTCT-1-0	754	1827	19.4308	10X	P1N_10X	Normal	P1
ATTGTTCTCATCACCC-1-0	1336	3350	12.0896	10X	P1N_10X	Normal	P1
ATTGTTCTCGCAGATT-1-0	3865	16089	16.8438	10X	P1N_10X	Normal	P1
ATTGTTCTCGTCCATC-1-0	1780	4820	9.23237	10X	P1N_10X	Normal	P1
ATTTACCAGTATGGAT-1-0	652	1866	32.3687	10X	P1N_10X	Normal	P1
ATTTACCGTACACGCC-1-0	3681	13862	23.7844	10X	P1N_10X	Normal	P1
ATTTACCTCTCGCTTG-1-0	268	6224	1.23715	10X	P1N_10X	Normal	P1
ATTTCACAGACTACCT-1-0	2491	7191	5.11751	10X	P1N_10X	Normal	P1
ATTTCACAGTTCCATG-1-0	1263	3366	14.4385	10X	P1N_10X	Normal	P1
ATTTCACTCCAAGCTA-1-0	6278	39331	8.47677	10X	P1N_10X	Normal	P1
ATTTCACTCCCTCATG-1-0	450	859	23.5157	10X	P1N_10X	Normal	P1
ATTTCACTCGAAACAA-1-0	404	944	42.7966	10X	P1N_10X	Normal	P1
ATTTCACTCGTGTGGC-1-0	483	1279	29.9453	10X	P1N_10X	Normal	P1
ATTTCTGAGTATGTAG-1-0	108	6633	0.0150761	10X	P1N_10X	Normal	P1
CAAAGAACATGGCCAC-1-0	2237	7058	7.90592	10X	P1N_10X	Normal	P1
CAAAGAACATTGCCTC-1-0	4073	14582	8.33219	10X	P1N_10X	Normal	P1
CAAAGAAGTTCCATTT-1-0	2119	7149	8.9523	10X	P1N_10X	Normal	P1
CAAAGAATCTAGGCAT-1-0	493	762	10.3675	10X	P1N_10X	Normal	P1
CAACAACCATCTCGTC-1-0	591	1604	20.8229	10X	P1N_10X	Normal	P1
CAACAACTCGTGAGAG-1-0	509	1681	22.0107	10X	P1N_10X	Normal	P1
CAACAGTGTACCTTCC-1-0	505	1356	21.2389	10X	P1N_10X	Normal	P1
CAACAGTGTGCCGTTG-1-0	939	2287	18.8894	10X	P1N_10X	Normal	P1
CAACAGTTCCGAGAAG-1-0	2417	7583	6.92338	10X	P1N_10X	Normal	P1
CAACCAAAGGGTGGGA-1-0	2103	7928	9.19526	10X	P1N_10X	Normal	P1
CAACCAACAACATACC-1-0	3065	13316	35.1382	10X	P1N_10X	Normal	P1
CAACCAAGTACCCGAC-1-0	1943	6711	6.92892	10X	P1N_10X	Normal	P1
CAACCAAGTACGGCAA-1-0	135	1885	0.106101	10X	P1N_10X	Normal	P1
CAACCAAGTCCTCCTA-1-0	130	1831	0.54615	10X	P1N_10X	Normal	P1
CAACCAATCGTAGTCA-1-0	1780	7166	7.45186	10X	P1N_10X	Normal	P1
CAACCTCAGCTGTTCA-1-0	783	2416	21.7301	10X	P1N_10X	Normal	P1
CAACCTCCAGAAGTGC-1-0	554	1565	35.5272	10X	P1N_10X	Normal	P1
CAACCTCGTAATGATG-1-0	692	2012	27.0378	10X	P1N_10X	Normal	P1
CAACGATCACAATGCT-1-0	857	2402	47.1274	10X	P1N_10X	Normal	P1
CAACGATCAGGCCCTA-1-0	1363	4973	12.4271	10X	P1N_10X	Normal	P1
CAACGATCATACCACA-1-0	2375	9187	10.4931	10X	P1N_10X	Normal	P1
CAACGATTCTGATTCT-1-0	3216	8690	11.7952	10X	P1N_10X	Normal	P1
CAACGGCGTGTACGCC-1-0	1788	6381	12.7253	10X	P1N_10X	Normal	P1
CAAGACTAGTGGAATT-1-0	449	1027	24.148	10X	P1N_10X	Normal	P1
CAAGACTGTAATTAGG-1-0	849	2289	27.7414	10X	P1N_10X	Normal	P1
CAAGACTTCGCACGGT-1-0	448	1265	39.4466	10X	P1N_10X	Normal	P1
CAAGCTAAGCTTTCCC-1-0	189	924	71.9697	10X	P1N_10X	Normal	P1
CAAGCTAAGTGAGTTA-1-0	4627	27472	21.2726	10X	P1N_10X	Normal	P1
CAAGCTAGTACTTGTG-1-0	670	1710	25.0877	10X	P1N_10X	Normal	P1
CAAGCTAGTGCGAGTA-1-0	1997	6421	7.49104	10X	P1N_10X	Normal	P1
CAAGCTATCCGTGGTG-1-0	2922	11204	7.0689	10X	P1N_10X	Normal	P1
CAAGCTATCTCGGTCT-1-0	586	1768	37.2738	10X	P1N_10X	Normal	P1
CAAGGGAAGGGCCCTT-1-0	2516	6399	7.40741	10X	P1N_10X	Normal	P1
CAAGGGACATCACGGC-1-0	3112	11162	15.3646	10X	P1N_10X	Normal	P1
CAATACGCAGAGTGAC-1-0	809	1979	23.5978	10X	P1N_10X	Normal	P1
CAATACGGTAGAAACT-1-0	109	870	85.977	10X	P1N_10X	Normal	P1
CAATCGAGTTCTCCTG-1-0	2328	7735	27.7182	10X	P1N_10X	Normal	P1
CAATGACAGGTGCATG-1-0	703	2016	29.1171	10X	P1N_10X	Normal	P1
CAATGACCAAATGGTA-1-0	755	2155	17.7726	10X	P1N_10X	Normal	P1
CAATTTCAGGCCCGTT-1-0	974	3351	53.4766	10X	P1N_10X	Normal	P1
CAATTTCGTTCTCACC-1-0	161	2456	90.1466	10X	P1N_10X	Normal	P1
CACAACAAGAGGATGA-1-0	2510	9784	6.80703	10X	P1N_10X	Normal	P1
CACAACACAGCAAGAC-1-0	816	2225	19.2809	10X	P1N_10X	Normal	P1
CACACAACATATACCG-1-0	626	1112	12.9496	10X	P1N_10X	Normal	P1
CACACAATCAAGGAGC-1-0	2325	8047	7.89114	10X	P1N_10X	Normal	P1
CACAGATAGGGAACAA-1-0	1777	5351	6.70903	10X	P1N_10X	Normal	P1
CACAGATCAGCTCCTT-1-0	216	911	70.9111	10X	P1N_10X	Normal	P1
CACAGATCATATGAAG-1-0	4012	18390	12.5449	10X	P1N_10X	Normal	P1
CACAGATGTTCCACAA-1-0	1035	2361	23.507	10X	P1N_10X	Normal	P1
CACAGATTCCACAGCG-1-0	3009	9133	18.9313	10X	P1N_10X	Normal	P1
CACAGGCAGCATGATA-1-0	3573	16666	0.0420017	10X	P1N_10X	Normal	P1
CACAGGCCAAATCGGG-1-0	1372	4173	9.84903	10X	P1N_10X	Normal	P1
CACAGGCTCGTACCTC-1-0	234	2945	88.5229	10X	P1N_10X	Normal	P1
CACATGAAGTCAGGGT-1-0	915	2274	18.3377	10X	P1N_10X	Normal	P1
CACATGAGTCGATTTG-1-0	522	1304	25.4601	10X	P1N_10X	Normal	P1
CACCAAAAGACCGTTT-1-0	748	1891	37.5992	10X	P1N_10X	Normal	P1
CACCAAAAGTCTGCGC-1-0	813	2785	29.4075	10X	P1N_10X	Normal	P1
CACCAAACAGCTGTAT-1-0	5235	22534	12.6875	10X	P1N_10X	Normal	P1
CACCAAAGTAAGTTGA-1-0	669	1834	36.0414	10X	P1N_10X	Normal	P1
CACCAAATCAATCCAG-1-0	3087	9744	5.94212	10X	P1N_10X	Normal	P1
CACCGTTGTCTCGACG-1-0	3127	14969	8.4174	10X	P1N_10X	Normal	P1
CACGAATAGCCGTTAT-1-0	1298	3694	31.8083	10X	P1N_10X	Normal	P1
CACGAATAGTAATTGG-1-0	108	1941	0.10304	10X	P1N_10X	Normal	P1
CACGAATCATGGAACG-1-0	2017	6830	9.51684	10X	P1N_10X	Normal	P1
CACGGGTTCAAGTTGC-1-0	1912	6637	7.29245	10X	P1N_10X	Normal	P1
CACGGGTTCCATTGCC-1-0	1728	6089	6.89768	10X	P1N_10X	Normal	P1
CACGTGGCACAACGTT-1-0	2295	6692	10.0418	10X	P1N_10X	Normal	P1
CACGTGGGTCGATTCA-1-0	3466	13244	14.3612	10X	P1N_10X	Normal	P1
CACGTGGTCGCCTCTA-1-0	1716	4902	5.56916	10X	P1N_10X	Normal	P1
CACGTTCAGACATGCG-1-0	2170	8606	6.90216	10X	P1N_10X	Normal	P1
CACGTTCAGACCCTTA-1-0	4224	27298	11.3561	10X	P1N_10X	Normal	P1
CACGTTCCAAGAGATT-1-0	925	2074	14.8505	10X	P1N_10X	Normal	P1
CACGTTCTCAAACGTC-1-0	919	2010	22.0896	10X	P1N_10X	Normal	P1
CACGTTCTCGCACGAC-1-0	988	2334	14.7815	10X	P1N_10X	Normal	P1
CACTAAGCAACAAGAT-1-0	4642	26964	10.6438	10X	P1N_10X	Normal	P1
CACTAAGCACTTGGCG-1-0	692	2334	19.4944	10X	P1N_10X	Normal	P1
CACTAAGGTGACTGTT-1-0	6231	31732	9.79453	10X	P1N_10X	Normal	P1
CACTAAGTCACATACG-1-0	456	576	5.03472	10X	P1N_10X	Normal	P1
CACTGAACACCCAACG-1-0	1356	3468	15.8881	10X	P1N_10X	Normal	P1
CACTGAATCTGGCCAG-1-0	689	2371	34.3315	10X	P1N_10X	Normal	P1
CACTGGGGTTGTGGAG-1-0	882	2193	31.9653	10X	P1N_10X	Normal	P1
CACTGGGTCTGCGGAC-1-0	547	1542	23.476	10X	P1N_10X	Normal	P1
CACTGTCAGCAACTCT-1-0	7615	67571	10.8316	10X	P1N_10X	Normal	P1
CACTGTCCACAGTCCG-1-0	1006	2450	28	10X	P1N_10X	Normal	P1
CACTGTCGTGCGTGCT-1-0	1375	4326	39.8752	10X	P1N_10X	Normal	P1
CACTTCGGTTCTCAGA-1-0	6566	39933	10.7154	10X	P1N_10X	Normal	P1
CAGAGCCAGGTTGAGC-1-0	515	1379	33.5751	10X	P1N_10X	Normal	P1
CAGAGCCCACAAATCC-1-0	1440	5267	36.1306	10X	P1N_10X	Normal	P1
CAGAGCCGTACCGGCT-1-0	137	920	81.7391	10X	P1N_10X	Normal	P1
CAGAGCCGTAGTGATA-1-0	627	1559	27.7101	10X	P1N_10X	Normal	P1
CAGAGCCGTAGTTCCA-1-0	708	2194	40.7475	10X	P1N_10X	Normal	P1
CAGAGCCGTTAGGCCC-1-0	121	638	78.8401	10X	P1N_10X	Normal	P1
CAGAGCCGTTCTTCAT-1-0	726	2402	18.4013	10X	P1N_10X	Normal	P1
CAGATCAAGAAACTAC-1-0	825	2896	24.7583	10X	P1N_10X	Normal	P1
CAGATCAAGAGACAAG-1-0	605	1427	27.6104	10X	P1N_10X	Normal	P1
CAGATCACACCCTGAG-1-0	1433	3539	13.3088	10X	P1N_10X	Normal	P1
CAGATCACAGAACCGA-1-0	678	2117	58.0066	10X	P1N_10X	Normal	P1
CAGATCACAGCAGTTT-1-0	972	2832	34.0395	10X	P1N_10X	Normal	P1
CAGATCACAGTGGTGA-1-0	3806	13315	5.31731	10X	P1N_10X	Normal	P1
CAGATTGAGGCCACCT-1-0	1466	4467	14.1706	10X	P1N_10X	Normal	P1
CAGATTGTCGTCAGAT-1-0	1863	5914	8.09942	10X	P1N_10X	Normal	P1
CAGCAATAGCCAACCC-1-0	2147	4772	19.342	10X	P1N_10X	Normal	P1
CAGCAATAGTATGGCG-1-0	469	1109	38.5933	10X	P1N_10X	Normal	P1
CAGCAATCATGGGCAA-1-0	584	1438	18.1502	10X	P1N_10X	Normal	P1
CAGCAATGTAATTGGA-1-0	490	1643	46.3786	10X	P1N_10X	Normal	P1
CAGCAATGTAGATCCT-1-0	2179	6804	5.37919	10X	P1N_10X	Normal	P1
CAGCAATGTAGCGCCT-1-0	292	506	26.087	10X	P1N_10X	Normal	P1
CAGCAATTCCACAAGT-1-0	654	1722	34.3206	10X	P1N_10X	Normal	P1
CAGCACGAGTATCCTG-1-0	2136	5538	18.5807	10X	P1N_10X	Normal	P1
CAGCACGGTTGCATTG-1-0	1592	4010	7.23192	10X	P1N_10X	Normal	P1
CAGCAGCCAGATACTC-1-0	2251	7694	6.12165	10X	P1N_10X	Normal	P1
CAGCAGCCATGTTCGA-1-0	887	2653	18.3943	10X	P1N_10X	Normal	P1
CAGCAGCTCCTACGGG-1-0	718	2148	25.5587	10X	P1N_10X	Normal	P1
CAGCGTGAGCGCCTAC-1-0	1551	4055	9.12454	10X	P1N_10X	Normal	P1
CAGCGTGTCAGCCCAG-1-0	1251	4261	31.5654	10X	P1N_10X	Normal	P1
CAGCGTGTCCTAGAGT-1-0	807	2394	43.5255	10X	P1N_10X	Normal	P1
CAGGCCAGTGATGTAA-1-0	536	1377	29.1939	10X	P1N_10X	Normal	P1
CAGGCCAGTTGGAGGT-1-0	3441	12607	12.5169	10X	P1N_10X	Normal	P1
CAGGCCATCTGAGGCC-1-0	388	529	5.10397	10X	P1N_10X	Normal	P1
CAGGTATAGTTGGAGC-1-0	2594	7891	10.8985	10X	P1N_10X	Normal	P1
CAGGTATCAATGCTCA-1-0	244	3290	89.1185	10X	P1N_10X	Normal	P1
CAGGTATGTATGAGGC-1-0	4388	18997	16.3552	10X	P1N_10X	Normal	P1
CAGGTATGTGACAGCA-1-0	4752	21188	14.933	10X	P1N_10X	Normal	P1
CAGTGCGAGTGTAGTA-1-0	698	1650	28.8485	10X	P1N_10X	Normal	P1
CAGTGCGGTCCACTCT-1-0	3430	10852	6.33063	10X	P1N_10X	Normal	P1
CAGTTAGAGCCACTCG-1-0	5943	36891	9.79643	10X	P1N_10X	Normal	P1
CAGTTAGCACCCGTAG-1-0	4023	13460	11.2333	10X	P1N_10X	Normal	P1
CAGTTAGTCCCGTTGT-1-0	839	2540	29.252	10X	P1N_10X	Normal	P1
CAGTTCCAGTCCCGAC-1-0	2305	8651	9.35152	10X	P1N_10X	Normal	P1
CAGTTCCCATCGATCA-1-0	163	738	71.0027	10X	P1N_10X	Normal	P1
CAGTTCCGTACAGTAA-1-0	706	2191	22.6837	10X	P1N_10X	Normal	P1
CAGTTCCGTCCACTTC-1-0	4044	17964	3.84102	10X	P1N_10X	Normal	P1
CAGTTCCGTGCACGCT-1-0	3803	14407	14.5693	10X	P1N_10X	Normal	P1
CAGTTCCGTTCAGTAC-1-0	3882	21473	20.081	10X	P1N_10X	Normal	P1
CATAAGCGTTAAGGGC-1-0	2045	7324	8.15128	10X	P1N_10X	Normal	P1
CATAAGCTCTTAATCC-1-0	2838	10738	7.72025	10X	P1N_10X	Normal	P1
CATACAGGTGTACATC-1-0	714	1805	21.8837	10X	P1N_10X	Normal	P1
CATACCCGTCACTCGG-1-0	822	1839	19.4671	10X	P1N_10X	Normal	P1
CATACCCTCTACGCAA-1-0	1510	8020	56.0474	10X	P1N_10X	Normal	P1
CATACTTTCAGAACCT-1-0	163	9516	0.0315259	10X	P1N_10X	Normal	P1
CATAGACAGTTCAACC-1-0	2491	8554	5.2607	10X	P1N_10X	Normal	P1
CATAGACCAACAAAGT-1-0	276	858	56.993	10X	P1N_10X	Normal	P1
CATCAAGAGCTGAGTG-1-0	2050	6719	10.6861	10X	P1N_10X	Normal	P1
CATCCACAGCAGTACG-1-0	2064	7627	7.70945	10X	P1N_10X	Normal	P1
CATCCACCACCAGGTC-1-0	6251	31270	8.5961	10X	P1N_10X	Normal	P1
CATCCACCACCCTTGT-1-0	327	821	48.8429	10X	P1N_10X	Normal	P1
CATCCCACAGTTGGTT-1-0	1589	4994	8.26992	10X	P1N_10X	Normal	P1
CATCCCACATTCTGTT-1-0	1580	4131	22.1738	10X	P1N_10X	Normal	P1
CATCCCAGTTGTATGC-1-0	2512	7961	6.36855	10X	P1N_10X	Normal	P1
CATCCGTCAAGCGATG-1-0	475	1167	42.3308	10X	P1N_10X	Normal	P1
CATCCGTCACCATTCC-1-0	3009	8485	9.78197	10X	P1N_10X	Normal	P1
CATCCGTGTCTTCTAT-1-0	548	1315	43.346	10X	P1N_10X	Normal	P1
CATCGCTAGATCGCCC-1-0	428	1304	41.3344	10X	P1N_10X	Normal	P1
CATCGCTAGGTCATCT-1-0	1998	8851	53.542	10X	P1N_10X	Normal	P1
CATCGCTCACTTGTCC-1-0	1326	2668	8.24588	10X	P1N_10X	Normal	P1
CATCGCTTCGCAACAT-1-0	603	1446	12.7939	10X	P1N_10X	Normal	P1
CATCGTCAGCCTCATA-1-0	1903	6079	11.4822	10X	P1N_10X	Normal	P1
CATCGTCTCAGTCTTT-1-0	5304	31769	25.0527	10X	P1N_10X	Normal	P1
CATGAGTAGTGACACG-1-0	527	1861	27.2972	10X	P1N_10X	Normal	P1
CATGAGTCAACCGCTG-1-0	2882	8999	11.0234	10X	P1N_10X	Normal	P1
CATGAGTCATTATGCG-1-0	3664	13217	14.7764	10X	P1N_10X	Normal	P1
CATGAGTGTCCCACGA-1-0	991	2715	20.9576	10X	P1N_10X	Normal	P1
CATGAGTTCGGACCAC-1-0	1623	5349	5.06637	10X	P1N_10X	Normal	P1
CATGCAAAGAGTCACG-1-0	853	2316	27.5907	10X	P1N_10X	Normal	P1
CATGCAAGTAGGTCAG-1-0	641	1789	32.9793	10X	P1N_10X	Normal	P1
CATGCAATCAAACGTC-1-0	1487	3887	14.124	10X	P1N_10X	Normal	P1
CATGCCTTCCATACAG-1-0	2375	7104	7.05236	10X	P1N_10X	Normal	P1
CATGCCTTCTAACGGT-1-0	708	2193	24943	10X	P1N_10X	Normal	P1
CATGCCTTCTCCGAGG-1-0	4490	23804	15.2705	10X	P1N_10X	Normal	P1
CATGCGGAGGCTAACG-1-0	986	2842	19.4933	10X	P1N_10X	Normal	P1
CATGCGGAGGTTGCCC-1-0	3320	13368	10.6448	10X	P1N_10X	Normal	P1
CATGCGGCACTGGAAG-1-0	1814	5227	8.59001	10X	P1N_10X	Normal	P1
CATGCGGGTAACAGGC-1-0	499	1518	23.1225	10X	P1N_10X	Normal	P1
CATGCGGGTGTACATC-1-0	715	1153	11.5351	10X	P1N_10X	Normal	P1
CATGCGGTCGACATTG-1-0	6185	34555	11.1243	10X	P1N_10X	Normal	P1
CATGCGGTCGATTCCC-1-0	1566	4968	8.07166	10X	P1N_10X	Normal	P1
CATGCTCGTTCTTGCC-1-0	513	1785	27.3389	10X	P1N_10X	Normal	P1
CATGCTCTCCTGTTGC-1-0	650	1685	27.359	10X	P1N_10X	Normal	P1
CATGGATAGGGACTGT-1-0	930	3056	32.428	10X	P1N_10X	Normal	P1
CATGGATCAGGAGGTT-1-0	5064	28318	12.4267	10X	P1N_10X	Normal	P1
CATGGATCAGGGTTGA-1-0	367	1550	67.6774	10X	P1N_10X	Normal	P1
CATGGTAAGGAGATAG-1-0	3205	11373	10.648	10X	P1N_10X	Normal	P1
CATGGTACAGGAGACT-1-0	649	1376	21.5116	10X	P1N_10X	Normal	P1
CATGGTAGTGAGATTA-1-0	257	1428	76.5406	10X	P1N_10X	Normal	P1
CATGGTATCTAACGGT-1-0	1979	5913	10.5361	10X	P1N_10X	Normal	P1
CATTCATAGAGTGGCT-1-0	559	1369	23.9591	10X	P1N_10X	Normal	P1
CATTCATGTCACTAGT-1-0	641	1742	17.7956	10X	P1N_10X	Normal	P1
CATTCATGTCTCTCAC-1-0	497	1255	25.259	10X	P1N_10X	Normal	P1
CATTCCGCAATCCAGT-1-0	4313	17361	9.4407	10X	P1N_10X	Normal	P1
CATTCCGCAGTAACGG-1-0	1038	13444	86.5442	10X	P1N_10X	Normal	P1
CATTCTACAGTGTACT-1-0	258	2742	86.8709	10X	P1N_10X	Normal	P1
CATTCTAGTATCAGCT-1-0	736	2051	17.0161	10X	P1N_10X	Normal	P1
CATTCTATCACATACG-1-0	5697	21842	5.14147	10X	P1N_10X	Normal	P1
CATTGCCCAGCAGTGA-1-0	1596	4933	9.60876	10X	P1N_10X	Normal	P1
CATTGCCGTCATATGC-1-0	2327	7933	6.00025	10X	P1N_10X	Normal	P1
CATTGCCTCGAGTTGT-1-0	4865	25804	12.4012	10X	P1N_10X	Normal	P1
CATTTCAGTTTAGTCG-1-0	1960	6002	9.38021	10X	P1N_10X	Normal	P1
CATTTCATCTGGTGGC-1-0	2010	8255	6.26287	10X	P1N_10X	Normal	P1
CCAAGCGGTGGTCTGC-1-0	111	871	85.5339	10X	P1N_10X	Normal	P1
CCAATGACATGAAGCG-1-0	2502	8734	6.97275	10X	P1N_10X	Normal	P1
CCAATGATCCTACAAG-1-0	6164	32745	11.3452	10X	P1N_10X	Normal	P1
CCAATTTGTTGACTGT-1-0	5409	29108	10.0934	10X	P1N_10X	Normal	P1
CCAATTTTCACTCGAA-1-0	808	2152	13.1041	10X	P1N_10X	Normal	P1
CCACAAAAGAAGATCT-1-0	6426	38019	11.6258	10X	P1N_10X	Normal	P1
CCACAAAAGACATAAC-1-0	241	847	60.0945	10X	P1N_10X	Normal	P1
CCACAAAAGTAAACTG-1-0	451	1311	37.5286	10X	P1N_10X	Normal	P1
CCACAAAAGTAGACAT-1-0	1599	5022	12.0271	10X	P1N_10X	Normal	P1
CCACAAACAGCCGGTT-1-0	630	2739	67.5429	10X	P1N_10X	Normal	P1
CCACAAAGTACCCAGC-1-0	3492	10349	5.73002	10X	P1N_10X	Normal	P1
CCACAAATCACCGGTG-1-0	1607	4172	8.34132	10X	P1N_10X	Normal	P1
CCACACTAGCGGTAAC-1-0	2482	6294	4.32158	10X	P1N_10X	Normal	P1
CCACACTAGGTACAGC-1-0	3132	14544	6.97882	10X	P1N_10X	Normal	P1
CCACACTAGTCTCTGA-1-0	5983	31308	7.85103	10X	P1N_10X	Normal	P1
CCACACTCACAGTCAT-1-0	600	1498	29.239	10X	P1N_10X	Normal	P1
CCACACTCATCCTGTC-1-0	7386	45393	6.07142	10X	P1N_10X	Normal	P1
CCACACTGTGGTTTAC-1-0	662	2010	26.7164	10X	P1N_10X	Normal	P1
CCACCATAGGTCGTAG-1-0	1603	4735	10.6019	10X	P1N_10X	Normal	P1
CCACCATTCCGAAATC-1-0	2103	6281	8.3267	10X	P1N_10X	Normal	P1
CCACCATTCGATTCCC-1-0	928	2540	28.0315	10X	P1N_10X	Normal	P1
CCACCATTCTTGGCTC-1-0	1264	3555	18.8467	10X	P1N_10X	Normal	P1
CCACGTTAGAACCCGA-1-0	1015	1699	3.11948	10X	P1N_10X	Normal	P1
CCACGTTCAAGTTCCA-1-0	831	2481	19.8307	10X	P1N_10X	Normal	P1
CCACGTTTCGTCCTCA-1-0	138	1089	85.0321	10X	P1N_10X	Normal	P1
CCACTTGAGAGCCATG-1-0	596	1438	24.6871	10X	P1N_10X	Normal	P1
CCACTTGGTTCCAGGC-1-0	718	2013	17.8838	10X	P1N_10X	Normal	P1
CCATAAGAGAAGTATC-1-0	625	1647	33.3941	10X	P1N_10X	Normal	P1
CCATAAGGTAGTAAGT-1-0	460	1189	43.566	10X	P1N_10X	Normal	P1
CCATAAGTCCTACAAG-1-0	1753	5387	4.41804	10X	P1N_10X	Normal	P1
CCATAAGTCGAAACAA-1-0	835	1966	24.2625	10X	P1N_10X	Normal	P1
CCATCACAGTAATTGG-1-0	738	6315	81.5044	10X	P1N_10X	Normal	P1
CCATCACCAAGTGGCA-1-0	2217	7804	14.0569	10X	P1N_10X	Normal	P1
CCATCACGTGAAAGTT-1-0	465	1391	31.4162	10X	P1N_10X	Normal	P1
CCATCACTCCGATTAG-1-0	740	2171	12.4827	10X	P1N_10X	Normal	P1
CCATCACTCGCCCAGA-1-0	401	2791	77.7857	10X	P1N_10X	Normal	P1
CCCAACTGTTCTCACC-1-0	3009	13555	7.33309	10X	P1N_10X	Normal	P1
CCCATTGAGTCATGCT-1-0	3178	11321	20.5547	10X	P1N_10X	Normal	P1
CCCATTGCAAGTCATC-1-0	770	1952	18.084	10X	P1N_10X	Normal	P1
CCCATTGCACTCTGCT-1-0	226	7702	94.7027	10X	P1N_10X	Normal	P1
CCCGAAGAGGGCAGGA-1-0	1808	3891	2.26163	10X	P1N_10X	Normal	P1
CCCGAAGGTCAGTCCG-1-0	225	575	51.6522	10X	P1N_10X	Normal	P1
CCCGAAGGTCCAGCAC-1-0	101	1404	0.0712251	10X	P1N_10X	Normal	P1
CCCGGAAAGACCTGGA-1-0	5824	35091	8.43236	10X	P1N_10X	Normal	P1
CCCGGAAAGCTTTGTG-1-0	394	1915	66.7885	10X	P1N_10X	Normal	P1
CCCGGAACAGACAAAT-1-0	158	1235	84.4534	10X	P1N_10X	Normal	P1
CCCGGAATCCTCTTTC-1-0	3598	12517	11.3286	10X	P1N_10X	Normal	P1
CCCTAACCAATACAGA-1-0	1171	1995	5.11278	10X	P1N_10X	Normal	P1
CCCTAACGTTTCGTTT-1-0	797	2287	16.1784	10X	P1N_10X	Normal	P1
CCCTAACTCATTTGCT-1-0	1000	2602	20.9839	10X	P1N_10X	Normal	P1
CCCTCAAGTGCTGCAC-1-0	2522	9072	5.93034	10X	P1N_10X	Normal	P1
CCCTCAATCACGGACC-1-0	175	10983	0	10X	P1N_10X	Normal	P1
CCCTCTCAGTGCACAG-1-0	331	1168	61.3014	10X	P1N_10X	Normal	P1
CCCTCTCCACTTTAGG-1-0	1283	2633	0.113938	10X	P1N_10X	Normal	P1
CCCTCTCCATACTTTC-1-0	856	2202	15.3497	10X	P1N_10X	Normal	P1
CCCTCTCTCATTTGCT-1-0	2796	7546	6.66578	10X	P1N_10X	Normal	P1
CCCTGATAGCGCCGTT-1-0	1907	6147	12.9331	10X	P1N_10X	Normal	P1
CCCTGATAGGTACCTT-1-0	986	2911	18.4129	10X	P1N_10X	Normal	P1
CCCTGATGTGCCTGCA-1-0	388	980	34.6939	10X	P1N_10X	Normal	P1
CCCTGATTCAAGAGGC-1-0	1390	4789	55.0846	10X	P1N_10X	Normal	P1
CCCTTAGCAAGGTCAG-1-0	756	2056	11.7704	10X	P1N_10X	Normal	P1
CCCTTAGCAGGTCTCG-1-0	1471	4535	13.0761	10X	P1N_10X	Normal	P1
CCCTTAGCATAGGTTC-1-0	3938	13428	6.4641	10X	P1N_10X	Normal	P1
CCCTTAGCATGACGAG-1-0	5975	30795	9.26124	10X	P1N_10X	Normal	P1
CCCTTAGGTATACAGA-1-0	159	575	67.3043	10X	P1N_10X	Normal	P1
CCGAACGAGCCAACCC-1-0	3802	17028	12.039	10X	P1N_10X	Normal	P1
CCGAACGAGGCCCGTT-1-0	2141	6286	8.76551	10X	P1N_10X	Normal	P1
CCGAACGAGGTGCTTT-1-0	467	1464	53.0738	10X	P1N_10X	Normal	P1
CCGAACGCACGTGTGC-1-0	470	1726	33.9513	10X	P1N_10X	Normal	P1
CCGAACGGTGGATTTC-1-0	134	6930	0.10101	10X	P1N_10X	Normal	P1
CCGAACGTCGGACGTC-1-0	6205	53802	41.926	10X	P1N_10X	Normal	P1
CCGAACGTCTAGAGCT-1-0	145	852	79.108	10X	P1N_10X	Normal	P1
CCGATCTGTGGTCTTA-1-0	1553	4654	11.7963	10X	P1N_10X	Normal	P1
CCGATGGCAACAAGTA-1-0	176	542	59.7786	10X	P1N_10X	Normal	P1
CCGCAAGAGCTGCCTG-1-0	758	1834	15.3217	10X	P1N_10X	Normal	P1
CCGCAAGGTCGCTGCA-1-0	6095	36739	9.4314	10X	P1N_10X	Normal	P1
CCGCAAGTCAAGGCTT-1-0	1623	3778	16.4108	10X	P1N_10X	Normal	P1
CCGGACACAAGAGGCT-1-0	6531	49142	14.8549	10X	P1N_10X	Normal	P1
CCGGACACAGTAGAAT-1-0	6815	44897	11.9407	10X	P1N_10X	Normal	P1
CCGGACATCACCTTGC-1-0	2395	7722	5.90521	10X	P1N_10X	Normal	P1
CCGGGTAGTAATTGGA-1-0	576	1582	24.1466	10X	P1N_10X	Normal	P1
CCGGGTAGTCCAAGAG-1-0	1003	2263	11.224	10X	P1N_10X	Normal	P1
CCGGGTATCGCAGTTA-1-0	458	1250	22.4	10X	P1N_10X	Normal	P1
CCGGTAGCAATTCACG-1-0	4159	15981	21.3942	10X	P1N_10X	Normal	P1
CCGGTGATCGACGACC-1-0	3332	12532	7.86786	10X	P1N_10X	Normal	P1
CCGTAGGAGAAACTAC-1-0	6553	42868	12.8021	10X	P1N_10X	Normal	P1
CCGTAGGAGCCGTTAT-1-0	1557	3874	12.4935	10X	P1N_10X	Normal	P1
CCGTAGGCAGCGATTT-1-0	4052	16891	9.75668	10X	P1N_10X	Normal	P1
CCGTAGGTCGTGGCTG-1-0	361	1077	43.9183	10X	P1N_10X	Normal	P1
CCGTAGGTCTGAGTCA-1-0	249	624	53.3654	10X	P1N_10X	Normal	P1
CCGTGAGCAATACCTG-1-0	828	1936	20.4029	10X	P1N_10X	Normal	P1
CCGTGAGTCCTACACC-1-0	154	1026	78.7524	10X	P1N_10X	Normal	P1
CCGTTCATCAAAGGTA-1-0	1822	6099	12.5758	10X	P1N_10X	Normal	P1
CCTAACCAGTACGTCT-1-0	454	1582	61.1252	10X	P1N_10X	Normal	P1
CCTAAGAAGTGTGTTC-1-0	475	1168	26.9692	10X	P1N_10X	Normal	P1
CCTAAGACATCGTCCT-1-0	2196	7555	6.89609	10X	P1N_10X	Normal	P1
CCTAAGAGTCGCCTAG-1-0	756	2313	22.2655	10X	P1N_10X	Normal	P1
CCTACGTAGTCACGAG-1-0	3232	14206	7.69393	10X	P1N_10X	Normal	P1
CCTACGTGTTGAATCC-1-0	888	2234	17.8156	10X	P1N_10X	Normal	P1
CCTATCGAGAGTGGCT-1-0	273	810	60.3704	10X	P1N_10X	Normal	P1
CCTCAACCAACCGTAT-1-0	174	601	63.0616	10X	P1N_10X	Normal	P1
CCTCAACCACTTGTGA-1-0	223	1462	79.8906	10X	P1N_10X	Normal	P1
CCTCACAAGGATTTGA-1-0	551	1353	29.5639	10X	P1N_10X	Normal	P1
CCTCACAAGGGATCGT-1-0	4774	28882	6.07299	10X	P1N_10X	Normal	P1
CCTCACACAAACAGGC-1-0	476	4087	83.631	10X	P1N_10X	Normal	P1
CCTCACACAACTCGAT-1-0	781	2435	24.1889	10X	P1N_10X	Normal	P1
CCTCACACACCCTTGT-1-0	7303	63994	9.8603	10X	P1N_10X	Normal	P1
CCTCACACATGGCCCA-1-0	1128	4301	30.6673	10X	P1N_10X	Normal	P1
CCTCACAGTTAAGGAT-1-0	4685	21729	17.1108	10X	P1N_10X	Normal	P1
CCTCACATCTCGCTTG-1-0	2026	5310	6.13936	10X	P1N_10X	Normal	P1
CCTCAGTCACGGAAGT-1-0	742	1930	24.5078	10X	P1N_10X	Normal	P1
CCTCATGAGCATGGGT-1-0	2972	15529	12.2094	10X	P1N_10X	Normal	P1
CCTCATGCAAATACAG-1-0	2501	8083	8.63541	10X	P1N_10X	Normal	P1
CCTCCAAAGGGAGGCA-1-0	220	562	54.4484	10X	P1N_10X	Normal	P1
CCTCCAACACATGACT-1-0	608	1378	38.3164	10X	P1N_10X	Normal	P1
CCTCCAACAGTCAGAG-1-0	2724	8369	6.91839	10X	P1N_10X	Normal	P1
CCTCCAAGTGACCTGC-1-0	2196	6875	7.59273	10X	P1N_10X	Normal	P1
CCTCCTCAGTCCTGCG-1-0	2881	10764	6.60535	10X	P1N_10X	Normal	P1
CCTCCTCCAGCGTAGA-1-0	4026	19368	10.9614	10X	P1N_10X	Normal	P1
CCTCCTCCAGCGTTTA-1-0	449	931	35.8754	10X	P1N_10X	Normal	P1
CCTCCTCCATTGAAAG-1-0	1028	2919	15.1764	10X	P1N_10X	Normal	P1
CCTCCTCGTAGCCAGA-1-0	466	1216	33.0592	10X	P1N_10X	Normal	P1
CCTCTCCAGATGCGAC-1-0	647	1744	20.0115	10X	P1N_10X	Normal	P1
CCTCTCCCAAGTGCAG-1-0	4152	14831	1.29459	10X	P1N_10X	Normal	P1
CCTCTCCCATCGCTAA-1-0	1895	4400	10.7045	10X	P1N_10X	Normal	P1
CCTGCATCACATATCG-1-0	936	2109	20.1991	10X	P1N_10X	Normal	P1
CCTGTTGGTAAGGCCA-1-0	1098	2772	23.4127	10X	P1N_10X	Normal	P1
CCTGTTGGTACTAACC-1-0	908	2482	22.643	10X	P1N_10X	Normal	P1
CCTTCAGAGTGGATTA-1-0	3927	14573	6.95807	10X	P1N_10X	Normal	P1
CCTTCAGGTTAGGGTG-1-0	2296	7268	5.95762	10X	P1N_10X	Normal	P1
CCTTCAGTCGAGTGAG-1-0	539	1208	21.1921	10X	P1N_10X	Normal	P1
CCTTGTGCAGGAATAT-1-0	1906	6133	6.50579	10X	P1N_10X	Normal	P1
CCTTGTGCATGAATCC-1-0	1792	5698	8.38891	10X	P1N_10X	Normal	P1
CCTTGTGTCCAAACCA-1-0	2350	8780	8.05239	10X	P1N_10X	Normal	P1
CCTTTGGAGAGTACCG-1-0	5870	31006	14.494	10X	P1N_10X	Normal	P1
CCTTTGGCAACATACC-1-0	858	1928	11.722	10X	P1N_10X	Normal	P1
CCTTTGGCATACAGAA-1-0	1064	2587	15.0367	10X	P1N_10X	Normal	P1
CCTTTGGTCCCAGCGA-1-0	1381	6620	62.7644	10X	P1N_10X	Normal	P1
CCTTTGGTCTTCTCAA-1-0	2205	7536	7.41773	10X	P1N_10X	Normal	P1
CGAAGTTAGCAGCGAT-1-0	392	1053	41.8803	10X	P1N_10X	Normal	P1
CGAAGTTTCTTAATCC-1-0	4268	13693	4.42562	10X	P1N_10X	Normal	P1
CGAATTGAGTGCACTT-1-0	1169	2251	13.6384	10X	P1N_10X	Normal	P1
CGAATTGCATGTTACG-1-0	3201	10123	13.3261	10X	P1N_10X	Normal	P1
CGAATTGGTCATGCAT-1-0	1128	2441	11.0201	10X	P1N_10X	Normal	P1
CGAATTGGTCGTGGAA-1-0	543	1684	30.1069	10X	P1N_10X	Normal	P1
CGAATTGTCTTAGCCC-1-0	178	684	68.7134	10X	P1N_10X	Normal	P1
CGACAGCAGCCGGAAT-1-0	156	794	73.9295	10X	P1N_10X	Normal	P1
CGAGAAGAGCAACTCT-1-0	649	1827	38.4236	10X	P1N_10X	Normal	P1
CGAGAAGAGGGAGTTC-1-0	2246	8058	8.58774	10X	P1N_10X	Normal	P1
CGAGAAGTCGTGCAGC-1-0	454	1254	34.2105	10X	P1N_10X	Normal	P1
CGAGGAAAGGATACAT-1-0	825	2522	28.1523	10X	P1N_10X	Normal	P1
CGAGGAACATCGTCCT-1-0	719	1792	15.2902	10X	P1N_10X	Normal	P1
CGAGGAAGTCAAATCC-1-0	4366	24258	9.09803	10X	P1N_10X	Normal	P1
CGAGGAAGTGGCAACA-1-0	392	2390	76.7364	10X	P1N_10X	Normal	P1
CGAGGAATCGGTTGTA-1-0	1653	3659	4.53676	10X	P1N_10X	Normal	P1
CGAGTGCAGTAGTCAA-1-0	619	1290	21.0853	10X	P1N_10X	Normal	P1
CGAGTGCGTCTTCATT-1-0	756	2037	18.4585	10X	P1N_10X	Normal	P1
CGAGTGCGTGCACAAG-1-0	1983	6842	8.66706	10X	P1N_10X	Normal	P1
CGAGTGCTCTGGCCTT-1-0	2370	8901	10.4483	10X	P1N_10X	Normal	P1
CGATCGGTCATTACCT-1-0	5751	27522	6.95444	10X	P1N_10X	Normal	P1
CGATGCGAGACGGTTG-1-0	1637	6092	51.8549	10X	P1N_10X	Normal	P1
CGATGCGAGCTAAATG-1-0	685	2028	22.9783	10X	P1N_10X	Normal	P1
CGATGCGCAATTTCTC-1-0	1398	3024	17.4603	10X	P1N_10X	Normal	P1
CGATGCGCACACGTGC-1-0	190	5355	94.2857	10X	P1N_10X	Normal	P1
CGATGGCGTATCAGGG-1-0	4446	18915	14.2374	10X	P1N_10X	Normal	P1
CGATGGCGTATGAGCG-1-0	827	2393	27.3715	10X	P1N_10X	Normal	P1
CGATGGCGTCGTACAT-1-0	5279	29547	7.0464	10X	P1N_10X	Normal	P1
CGATGGCTCATCTCTA-1-0	2169	9034	7.80385	10X	P1N_10X	Normal	P1
CGATGGCTCGTAGCCG-1-0	121	1738	91.5995	10X	P1N_10X	Normal	P1
CGCAGGTCACAAGTTC-1-0	790	2120	20.1415	10X	P1N_10X	Normal	P1
CGCATAAAGGTAGCAC-1-0	889	2473	22.1189	10X	P1N_10X	Normal	P1
CGCATGGAGATGAAGG-1-0	1520	4032	6.2004	10X	P1N_10X	Normal	P1
CGCATGGGTAACGGTG-1-0	1330	3815	21.8873	10X	P1N_10X	Normal	P1
CGCATGGGTCATAGTC-1-0	5440	27602	16.9625	10X	P1N_10X	Normal	P1
CGCATGGGTTCAAACC-1-0	3889	16833	11.3824	10X	P1N_10X	Normal	P1
CGCATGGTCCAACCGG-1-0	4615	15959	15.4584	10X	P1N_10X	Normal	P1
CGCCAGAAGATGATTG-1-0	628	1749	18.6392	10X	P1N_10X	Normal	P1
CGCCAGAAGTTACTCG-1-0	431	806	21.5881	10X	P1N_10X	Normal	P1
CGCCATTAGCTGTTAC-1-0	2138	6331	9.54036	10X	P1N_10X	Normal	P1
CGCCATTTCTTTACAC-1-0	109	3982	0.025113	10X	P1N_10X	Normal	P1
CGCGTGAAGTATGACA-1-0	639	1810	28.674	10X	P1N_10X	Normal	P1
CGCGTGATCCCATACC-1-0	7230	52621	16.7272	10X	P1N_10X	Normal	P1
CGGAACCCAGGACAGT-1-0	843	2140	31.2617	10X	P1N_10X	Normal	P1
CGGAACCGTTCGAGCC-1-0	784	2621	23.5788	10X	P1N_10X	Normal	P1
CGGAACCTCATACGGT-1-0	254	5938	93.3479	10X	P1N_10X	Normal	P1
CGGACACCAACTAGAA-1-0	2000	8075	6.76161	10X	P1N_10X	Normal	P1
CGGAGAATCGCACGAC-1-0	652	1810	30.8287	10X	P1N_10X	Normal	P1
CGGCAGTAGGCTCACC-1-0	1508	6934	1.99019	10X	P1N_10X	Normal	P1
CGGGACTAGGGAACAA-1-0	614	1511	24.0238	10X	P1N_10X	Normal	P1
CGGGACTGTACGTTCA-1-0	651	1941	24.2143	10X	P1N_10X	Normal	P1
CGGGACTGTATAGCTC-1-0	488	1254	26.6348	10X	P1N_10X	Normal	P1
CGGGACTGTATGGAAT-1-0	3086	13420	6.52012	10X	P1N_10X	Normal	P1
CGGGACTTCCATAGAC-1-0	2780	12315	10.1583	10X	P1N_10X	Normal	P1
CGGGCATGTAGTGCGA-1-0	2154	7209	8.03163	10X	P1N_10X	Normal	P1
CGGGCATTCATCACTT-1-0	591	3505	75.5492	10X	P1N_10X	Normal	P1
CGGGTCAAGGTCTACT-1-0	3145	9734	10.5815	10X	P1N_10X	Normal	P1
CGGGTGTAGATAACGT-1-0	1031	4369	51.1788	10X	P1N_10X	Normal	P1
CGGGTGTAGCCAAGGT-1-0	571	1677	28.0859	10X	P1N_10X	Normal	P1
CGGGTGTAGGCCACTC-1-0	550	1285	32.607	10X	P1N_10X	Normal	P1
CGGGTGTCATGAGATA-1-0	493	1203	32.2527	10X	P1N_10X	Normal	P1
CGGGTGTTCCGTTGAA-1-0	667	1620	27.5926	10X	P1N_10X	Normal	P1
CGGTCAGCACTATCGA-1-0	206	3097	90.4101	10X	P1N_10X	Normal	P1
CGGTCAGCAGACCTGC-1-0	2861	8063	20.4018	10X	P1N_10X	Normal	P1
CGGTCAGTCCTTATAC-1-0	634	1527	25.0164	10X	P1N_10X	Normal	P1
CGTAAGTAGCAAGGAA-1-0	507	1171	27.4979	10X	P1N_10X	Normal	P1
CGTAAGTAGCCGTTAT-1-0	119	8246	0	10X	P1N_10X	Normal	P1
CGTAAGTAGTTGAAGT-1-0	2591	8648	0.0346901	10X	P1N_10X	Normal	P1
CGTAATGAGACCATTC-1-0	2277	9251	9.17739	10X	P1N_10X	Normal	P1
CGTAATGGTACCTATG-1-0	4364	15451	15.7983	10X	P1N_10X	Normal	P1
CGTAATGTCCTTGGAA-1-0	696	2214	32.0235	10X	P1N_10X	Normal	P1
CGTAATGTCGCATGAT-1-0	1926	5693	11.0487	10X	P1N_10X	Normal	P1
CGTAATGTCGCCATAA-1-0	575	1515	19.67	10X	P1N_10X	Normal	P1
CGTAATGTCTCATTTG-1-0	2245	8089	5.94635	10X	P1N_10X	Normal	P1
CGTAGTAAGTAGCAAT-1-0	467	1217	38.1265	10X	P1N_10X	Normal	P1
CGTAGTAGTCCTTTGC-1-0	109	879	84.5279	10X	P1N_10X	Normal	P1
CGTCAAATCCTAGCGG-1-0	2388	8438	5.27376	10X	P1N_10X	Normal	P1
CGTCCATCATCGTCCT-1-0	573	1265	32.8854	10X	P1N_10X	Normal	P1
CGTCCATGTTAAGCAA-1-0	113	3656	0.0273523	10X	P1N_10X	Normal	P1
CGTGAATAGTCGCCAC-1-0	2594	9263	9.39221	10X	P1N_10X	Normal	P1
CGTGAATAGTGCCAGA-1-0	1195	4521	53.8376	10X	P1N_10X	Normal	P1
CGTGAATCAGCTAACT-1-0	2098	6303	10.5188	10X	P1N_10X	Normal	P1
CGTGAATGTAATCAAG-1-0	108	1894	92.3442	10X	P1N_10X	Normal	P1
CGTGAATGTTGGGAAC-1-0	3574	14745	12.1668	10X	P1N_10X	Normal	P1
CGTGAATTCACTCCGT-1-0	3575	20766	7.7964	10X	P1N_10X	Normal	P1
CGTGATACACACCTAA-1-0	1510	4134	10.0871	10X	P1N_10X	Normal	P1
CGTGCTTTCTAGCCTC-1-0	4652	25925	14.6307	10X	P1N_10X	Normal	P1
CGTGTCTAGGTGTGAC-1-0	1229	3558	13.0691	10X	P1N_10X	Normal	P1
CGTGTCTTCTTAGCAG-1-0	2010	4899	10.3082	10X	P1N_10X	Normal	P1
CGTGTCTTCTTCGGTC-1-0	471	1066	25.1407	10X	P1N_10X	Normal	P1
CGTTAGAAGTAAGCAT-1-0	588	1219	13.7818	10X	P1N_10X	Normal	P1
CGTTAGACACTAGAGG-1-0	624	1812	36.2583	10X	P1N_10X	Normal	P1
CGTTAGACATGAGAAT-1-0	1458	5807	52.4539	10X	P1N_10X	Normal	P1
CGTTAGAGTCCCGGTA-1-0	1977	7738	7.22409	10X	P1N_10X	Normal	P1
CGTTCTGGTGTATTGC-1-0	2245	5844	6.46817	10X	P1N_10X	Normal	P1
CGTTCTGGTTGGCCTG-1-0	725	2321	53.5976	10X	P1N_10X	Normal	P1
CGTTGGGGTGATTCAC-1-0	5539	27613	12.9903	10X	P1N_10X	Normal	P1
CGTTGGGGTGTAGTGG-1-0	596	1355	30.0369	10X	P1N_10X	Normal	P1
CGTTGGGTCTAGATCG-1-0	583	1812	32.064	10X	P1N_10X	Normal	P1
CTAACCCTCTAGTGTG-1-0	3596	14095	19.6027	10X	P1N_10X	Normal	P1
CTAACTTGTTCGGCTG-1-0	557	1337	43.7547	10X	P1N_10X	Normal	P1
CTAAGTGCAACTGTGT-1-0	2362	6004	7.76149	10X	P1N_10X	Normal	P1
CTAAGTGCAGCGGTCT-1-0	4007	13271	8.7484	10X	P1N_10X	Normal	P1
CTACAGAAGGGCAACT-1-0	2633	10256	8.58034	10X	P1N_10X	Normal	P1
CTACAGACAAGGTTGG-1-0	4811	30934	19.7356	10X	P1N_10X	Normal	P1
CTACAGATCCTCTTTC-1-0	661	2147	18.1649	10X	P1N_10X	Normal	P1
CTACAGATCGCACGAC-1-0	3417	9762	7.36529	10X	P1N_10X	Normal	P1
CTACATTCATGGTACT-1-0	2410	7924	5.62847	10X	P1N_10X	Normal	P1
CTACCCAGTTGGAGGT-1-0	743	2580	18.2558	10X	P1N_10X	Normal	P1
CTACCTGCACGACGTC-1-0	3163	11360	12.368	10X	P1N_10X	Normal	P1
CTACCTGTCTCCAAGA-1-0	6036	32626	10.3813	10X	P1N_10X	Normal	P1
CTACCTGTCTCTGAGA-1-0	653	2149	9.30665	10X	P1N_10X	Normal	P1
CTACGGGAGAGATTCA-1-0	3554	12225	14.9202	10X	P1N_10X	Normal	P1
CTACGGGAGATCGGTG-1-0	504	1456	31.1126	10X	P1N_10X	Normal	P1
CTACGGGTCGAGTGGA-1-0	2006	6438	9.08667	10X	P1N_10X	Normal	P1
CTACTATTCTAAGGAA-1-0	805	2112	20.1705	10X	P1N_10X	Normal	P1
CTAGACAAGACATCAA-1-0	2018	6976	8.41456	10X	P1N_10X	Normal	P1
CTAGACACAGATAAAC-1-0	591	1543	26.7012	10X	P1N_10X	Normal	P1
CTAGACACAGCAGTGA-1-0	4133	20387	5.4937	10X	P1N_10X	Normal	P1
CTAGACATCCTACCGT-1-0	5003	22650	11.8322	10X	P1N_10X	Normal	P1
CTAGGTAGTTCTCCTG-1-0	1622	4795	32.7007	10X	P1N_10X	Normal	P1
CTAGGTATCGGCTGAC-1-0	1940	6014	10.0266	10X	P1N_10X	Normal	P1
CTAGGTATCTTTGCGC-1-0	824	2119	23.3129	10X	P1N_10X	Normal	P1
CTATAGGGTACGAAAT-1-0	336	900	30.5556	10X	P1N_10X	Normal	P1
CTATAGGTCTAAGCCA-1-0	718	1700	20.5294	10X	P1N_10X	Normal	P1
CTATCCGAGAAACTCA-1-0	2296	6383	0.0469998	10X	P1N_10X	Normal	P1
CTATCCGAGGTCATTC-1-0	744	2231	23.4424	10X	P1N_10X	Normal	P1
CTATCCGTCAGGTGTT-1-0	1990	5091	7.36594	10X	P1N_10X	Normal	P1
CTATCTAGTGGGCTCT-1-0	4571	21943	25.6619	10X	P1N_10X	Normal	P1
CTATCTATCAAGCCAT-1-0	1028	2486	23.3709	10X	P1N_10X	Normal	P1
CTCAACCCATATGGCT-1-0	5887	35312	12.6331	10X	P1N_10X	Normal	P1
CTCAACCGTACCTATG-1-0	459	2315	75.3348	10X	P1N_10X	Normal	P1
CTCAACCGTGTTTACG-1-0	410	891	0.112233	10X	P1N_10X	Normal	P1
CTCAAGATCACCTTAT-1-0	224	888	69.0315	10X	P1N_10X	Normal	P1
CTCAATTCAGTGTACT-1-0	955	2617	26.1368	10X	P1N_10X	Normal	P1
CTCAGAATCTGTACAG-1-0	469	1160	37.2414	10X	P1N_10X	Normal	P1
CTCAGGGAGCTCGACC-1-0	2113	7674	7.08887	10X	P1N_10X	Normal	P1
CTCAGGGGTAGGTGCA-1-0	5327	24618	12.3609	10X	P1N_10X	Normal	P1
CTCAGGGTCAAGTTGC-1-0	112	4567	0	10X	P1N_10X	Normal	P1
CTCAGTCCATGGTACT-1-0	3553	11917	7.40958	10X	P1N_10X	Normal	P1
CTCAGTCTCGCGTGCA-1-0	1894	3948	17.5025	10X	P1N_10X	Normal	P1
CTCATCGAGCTGAAGC-1-0	290	962	63.4096	10X	P1N_10X	Normal	P1
CTCATCGAGGGCAAGG-1-0	232	1812	82.7263	10X	P1N_10X	Normal	P1
CTCATCGGTAGGTACG-1-0	835	2314	26.8799	10X	P1N_10X	Normal	P1
CTCATCGGTTTGACAC-1-0	1827	6517	9.14531	10X	P1N_10X	Normal	P1
CTCATCGTCATTCCTA-1-0	7058	48009	9.28368	10X	P1N_10X	Normal	P1
CTCATCGTCGAGAAAT-1-0	478	1348	37.3887	10X	P1N_10X	Normal	P1
CTCATGCAGCTAGATA-1-0	4288	19550	21.7033	10X	P1N_10X	Normal	P1
CTCATGCAGCTCATAC-1-0	3567	15395	9.58753	10X	P1N_10X	Normal	P1
CTCATGCGTCAACATC-1-0	499	788	9.01015	10X	P1N_10X	Normal	P1
CTCATGCTCATTGGTG-1-0	367	658	29.7872	10X	P1N_10X	Normal	P1
CTCATTAAGGTTCATC-1-0	594	1206	16.4179	10X	P1N_10X	Normal	P1
CTCATTATCATCAGTG-1-0	735	2269	28.6911	10X	P1N_10X	Normal	P1
CTCCAACCACCAAAGG-1-0	1923	4227	1.98723	10X	P1N_10X	Normal	P1
CTCCACACATTAGGAA-1-0	431	609	6.56814	10X	P1N_10X	Normal	P1
CTCCACAGTGTGTCCG-1-0	486	918	10.1307	10X	P1N_10X	Normal	P1
CTCCATGAGCCAGACA-1-0	2098	7104	31.0248	10X	P1N_10X	Normal	P1
CTCCATGTCCAGTGTA-1-0	296	1060	65.566	10X	P1N_10X	Normal	P1
CTCCATGTCGTACCTC-1-0	2353	8299	30.8109	10X	P1N_10X	Normal	P1
CTCCCAACACCAACAT-1-0	1038	2895	22.487	10X	P1N_10X	Normal	P1
CTCCCAACAGAGTGAC-1-0	1908	6480	5.57099	10X	P1N_10X	Normal	P1
CTCCCAACAGTAACAA-1-0	167	2315	89.2873	10X	P1N_10X	Normal	P1
CTCCCAAGTCAATCTG-1-0	554	1425	27.9298	10X	P1N_10X	Normal	P1
CTCCCTCCATGTCTAG-1-0	691	1754	24.6864	10X	P1N_10X	Normal	P1
CTCCGATGTTATAGCC-1-0	516	1043	16.0115	10X	P1N_10X	Normal	P1
CTCCGATTCGGCTGTG-1-0	3589	12398	0.0725923	10X	P1N_10X	Normal	P1
CTCCTCCCAATAGGAT-1-0	2572	8253	24.9606	10X	P1N_10X	Normal	P1
CTCCTCCGTCCGAAAG-1-0	655	1354	16.322	10X	P1N_10X	Normal	P1
CTCCTCCTCCAGCTCT-1-0	1292	3402	13.2275	10X	P1N_10X	Normal	P1
CTCCTTTAGCGCACAA-1-0	463	5231	86.6182	10X	P1N_10X	Normal	P1
CTCCTTTCAGATAAAC-1-0	812	2249	19.7866	10X	P1N_10X	Normal	P1
CTCGAGGGTCCTGTCT-1-0	2988	13670	50.0439	10X	P1N_10X	Normal	P1
CTCGAGGTCGTACACA-1-0	1074	2377	25.8309	10X	P1N_10X	Normal	P1
CTCTCAGCAATAACCC-1-0	225	4153	91.9095	10X	P1N_10X	Normal	P1
CTCTCAGGTAGCACAG-1-0	191	536	57.0896	10X	P1N_10X	Normal	P1
CTCTCAGGTAGGGTAC-1-0	1490	2930	12.3891	10X	P1N_10X	Normal	P1
CTCTCGACAACACTAC-1-0	2287	8616	14.5311	10X	P1N_10X	Normal	P1
CTCTCGAGTGTCATCA-1-0	467	3591	81.0916	10X	P1N_10X	Normal	P1
CTCTCGATCCGTCACT-1-0	4741	21189	10.0665	10X	P1N_10X	Normal	P1
CTCTGGTAGTCTGGAG-1-0	3431	14017	13.4194	10X	P1N_10X	Normal	P1
CTGAATGAGGAAGTAG-1-0	4221	17461	5.57242	10X	P1N_10X	Normal	P1
CTGAATGAGTAGCTCT-1-0	1075	1829	0.0546747	10X	P1N_10X	Normal	P1
CTGAATGCAAATCCCA-1-0	5450	22470	7.61015	10X	P1N_10X	Normal	P1
CTGAATGCAGCGAGTA-1-0	3776	14699	9.55847	10X	P1N_10X	Normal	P1
CTGAGCGAGCCATTGT-1-0	766	5260	78.5361	10X	P1N_10X	Normal	P1
CTGAGCGTCTCTCGAC-1-0	429	1133	26.3019	10X	P1N_10X	Normal	P1
CTGAGGCAGTCACGAG-1-0	1791	3739	14.0679	10X	P1N_10X	Normal	P1
CTGAGGCCAGTTTCGA-1-0	174	587	64.3952	10X	P1N_10X	Normal	P1
CTGATCCCATAGCTGT-1-0	346	5489	90.7087	10X	P1N_10X	Normal	P1
CTGATCCTCTTGGGCG-1-0	148	656	69.9695	10X	P1N_10X	Normal	P1
CTGCAGGAGAATTCAG-1-0	584	1460	38.8356	10X	P1N_10X	Normal	P1
CTGCAGGGTCAAAGTA-1-0	616	1532	17.2324	10X	P1N_10X	Normal	P1
CTGCAGGGTGTTATCG-1-0	3998	16828	24.6672	10X	P1N_10X	Normal	P1
CTGCAGGTCGGAGATG-1-0	605	1433	26.6574	10X	P1N_10X	Normal	P1
CTGCATCCACACCTTC-1-0	3218	15047	0.00664584	10X	P1N_10X	Normal	P1
CTGCATCTCACCACAA-1-0	2160	7812	9.83103	10X	P1N_10X	Normal	P1
CTGCCATTCGTGGTAT-1-0	3480	11956	8.87421	10X	P1N_10X	Normal	P1
CTGCCTATCATCTCTA-1-0	1541	2921	13.6255	10X	P1N_10X	Normal	P1
CTGCGAGAGGTAAAGG-1-0	875	2526	25.4553	10X	P1N_10X	Normal	P1
CTGCGAGGTCTCCTGT-1-0	758	1631	18.6389	10X	P1N_10X	Normal	P1
CTGCTCACAGTATACC-1-0	2323	9436	8.64773	10X	P1N_10X	Normal	P1
CTGCTCAGTGATAGTA-1-0	772	2070	19.9034	10X	P1N_10X	Normal	P1
CTGCTCAGTTCGGACC-1-0	565	1689	24.2747	10X	P1N_10X	Normal	P1
CTGGACGCATACCAGT-1-0	2087	5311	9.22613	10X	P1N_10X	Normal	P1
CTGGCAGAGAATCCCT-1-0	3969	11918	11.1512	10X	P1N_10X	Normal	P1
CTGGCAGAGGGTTAAT-1-0	532	1695	25.3687	10X	P1N_10X	Normal	P1
CTGGCAGCAGAGTTGG-1-0	1459	4406	15.2973	10X	P1N_10X	Normal	P1
CTGGCAGGTAGAATGT-1-0	5579	28643	12.9351	10X	P1N_10X	Normal	P1
CTGGCAGGTCGCATGC-1-0	721	2199	25.0114	10X	P1N_10X	Normal	P1
CTGGCAGTCCATTCAT-1-0	2618	9588	9.45974	10X	P1N_10X	Normal	P1
CTGGCAGTCGGCCCAA-1-0	146	4252	0.0235183	10X	P1N_10X	Normal	P1
CTGGTCTCACTAGGCC-1-0	1145	2690	12.2677	10X	P1N_10X	Normal	P1
CTGGTCTGTGGTCTGC-1-0	583	1533	18.6562	10X	P1N_10X	Normal	P1
CTGGTCTTCACTACGA-1-0	7971	82330	13.4471	10X	P1N_10X	Normal	P1
CTGTAGAGTGCACGCT-1-0	1094	2800	36.4643	10X	P1N_10X	Normal	P1
CTGTATTTCGTAGCCG-1-0	913	1665	0	10X	P1N_10X	Normal	P1
CTGTCGTCACCAGACC-1-0	3553	10837	12.4665	10X	P1N_10X	Normal	P1
CTGTCGTTCGTCTCAC-1-0	2855	9933	5.64784	10X	P1N_10X	Normal	P1
CTGTGGGCAAACCGGA-1-0	672	1770	17.7401	10X	P1N_10X	Normal	P1
CTGTGGGGTGTACATC-1-0	3828	16792	17.0141	10X	P1N_10X	Normal	P1
CTTACCGCACCTCAGG-1-0	724	1779	23.6088	10X	P1N_10X	Normal	P1
CTTACCGTCGTCGCTT-1-0	549	1591	27.5927	10X	P1N_10X	Normal	P1
CTTAGGACATTGGGAG-1-0	812	1996	23.7475	10X	P1N_10X	Normal	P1
CTTAGGATCGAGGCAA-1-0	925	3026	25.7105	10X	P1N_10X	Normal	P1
CTTAGGATCGGCTTGG-1-0	3528	16135	8.52805	10X	P1N_10X	Normal	P1
CTTCAATGTGGCTTAT-1-0	2619	10873	7.73476	10X	P1N_10X	Normal	P1
CTTCCGACAGCTTTGA-1-0	1788	5543	8.13639	10X	P1N_10X	Normal	P1
CTTCCGATCCAACTAG-1-0	1760	5437	7.46735	10X	P1N_10X	Normal	P1
CTTCCTTAGGGTGGGA-1-0	733	1857	18.1475	10X	P1N_10X	Normal	P1
CTTCCTTCACATACTG-1-0	1005	2820	17.3759	10X	P1N_10X	Normal	P1
CTTCCTTTCAACACGT-1-0	495	1232	33.7662	10X	P1N_10X	Normal	P1
CTTCCTTTCAGACCGC-1-0	313	890	55.618	10X	P1N_10X	Normal	P1
CTTCCTTTCCTACGGG-1-0	891	2783	21.4876	10X	P1N_10X	Normal	P1
CTTCCTTTCTTTGGAG-1-0	2805	9773	26.3379	10X	P1N_10X	Normal	P1
CTTCGGTCAGGCTACC-1-0	373	731	32.4213	10X	P1N_10X	Normal	P1
CTTCGGTTCACCTCAC-1-0	100	2442	0	10X	P1N_10X	Normal	P1
CTTCTAACAGGTCCCA-1-0	110	3581	0.0279252	10X	P1N_10X	Normal	P1
CTTCTAACAGTCACGC-1-0	4606	21397	20.7459	10X	P1N_10X	Normal	P1
CTTGAGAAGCCATCCG-1-0	715	2141	41.0089	10X	P1N_10X	Normal	P1
CTTGAGAGTTGGGAAC-1-0	5996	35083	10.974	10X	P1N_10X	Normal	P1
CTTGAGATCAGTCACA-1-0	562	1597	24.6713	10X	P1N_10X	Normal	P1
CTTGATTCATGGCACC-1-0	2483	7410	6.80162	10X	P1N_10X	Normal	P1
CTTGATTGTGTTAAAG-1-0	2528	8967	8.38631	10X	P1N_10X	Normal	P1
CTTTCAAAGGTCGACA-1-0	1861	6489	11.7121	10X	P1N_10X	Normal	P1
CTTTCAAAGTGGGAAA-1-0	3208	15738	6.77341	10X	P1N_10X	Normal	P1
CTTTCAACAGACCAAG-1-0	1594	5333	19.4825	10X	P1N_10X	Normal	P1
CTTTCGGAGCTTACGT-1-0	5999	31402	13.3176	10X	P1N_10X	Normal	P1
CTTTCGGCAAGTGGAC-1-0	3680	13635	33.744	10X	P1N_10X	Normal	P1
CTTTCGGCATGAGATA-1-0	831	2531	50.6124	10X	P1N_10X	Normal	P1
CTTTCGGGTGTCTCCT-1-0	1582	4817	10.2553	10X	P1N_10X	Normal	P1
CTTTCGGTCGTGGTAT-1-0	717	4168	75.7917	10X	P1N_10X	Normal	P1
GAAACCTTCGTGGTAT-1-0	656	1239	15.4157	10X	P1N_10X	Normal	P1
GAAATGAAGCTATCTG-1-0	1780	6265	8.28412	10X	P1N_10X	Normal	P1
GAAATGAAGGCTCAAG-1-0	2271	9211	10.4549	10X	P1N_10X	Normal	P1
GAAATGAGTCAGACGA-1-0	3995	18059	8.56637	10X	P1N_10X	Normal	P1
GAAATGAGTTGCTCGG-1-0	2129	6696	8.09438	10X	P1N_10X	Normal	P1
GAACACTAGAGCTGCA-1-0	2129	9290	28.3208	10X	P1N_10X	Normal	P1
GAACACTTCACTCTTA-1-0	4971	23910	19.0088	10X	P1N_10X	Normal	P1
GAACACTTCCATAAGC-1-0	883	2290	23.4498	10X	P1N_10X	Normal	P1
GAACGTTAGCCATATC-1-0	868	2221	23.2778	10X	P1N_10X	Normal	P1
GAACGTTAGGCTGAAC-1-0	2028	6861	7.89972	10X	P1N_10X	Normal	P1
GAACGTTCACACCTAA-1-0	3219	11842	27.2167	10X	P1N_10X	Normal	P1
GAACGTTCACGCACCA-1-0	2320	6284	5.96754	10X	P1N_10X	Normal	P1
GAACGTTTCATACAGC-1-0	1128	3636	19.5545	10X	P1N_10X	Normal	P1
GAACGTTTCCCATGGG-1-0	213	5038	94.085	10X	P1N_10X	Normal	P1
GAACTGTAGAGCCCAA-1-0	714	2126	30.809	10X	P1N_10X	Normal	P1
GAACTGTAGGTCACAG-1-0	4388	18086	5.92724	10X	P1N_10X	Normal	P1
GAAGAATAGGAAAGTG-1-0	524	1255	36.0159	10X	P1N_10X	Normal	P1
GAAGAATCAGCGTAGA-1-0	6265	35420	10.1948	10X	P1N_10X	Normal	P1
GAAGAATGTCTCTCCA-1-0	1812	6086	5.93165	10X	P1N_10X	Normal	P1
GAAGCCCCAAACCGGA-1-0	3311	15658	5.08366	10X	P1N_10X	Normal	P1
GAAGCCCCAGACTGCC-1-0	2402	7900	36.8987	10X	P1N_10X	Normal	P1
GAAGCCCCAGCGTAGA-1-0	2712	7690	19.2978	10X	P1N_10X	Normal	P1
GAAGCCCTCCGAGCTG-1-0	596	1958	27.7324	10X	P1N_10X	Normal	P1
GAAGCCCTCTATACTC-1-0	2100	5915	9.68724	10X	P1N_10X	Normal	P1
GAAGCGACATCGTTCC-1-0	433	1362	35.1689	10X	P1N_10X	Normal	P1
GAAGGGTGTTGCTCCT-1-0	1974	5364	7.23341	10X	P1N_10X	Normal	P1
GAAGTAACAACAGTGG-1-0	484	914	13.895	10X	P1N_10X	Normal	P1
GAAGTAAGTTATCCAG-1-0	665	1556	20.3728	10X	P1N_10X	Normal	P1
GAATCACAGTAGTCAA-1-0	2295	7581	8.28387	10X	P1N_10X	Normal	P1
GAATCACCAATGAGCG-1-0	674	1065	0.375587	10X	P1N_10X	Normal	P1
GAATCACCATACTGAC-1-0	1046	3248	21.0899	10X	P1N_10X	Normal	P1
GAATCACGTCTTTATC-1-0	640	1832	28.0568	10X	P1N_10X	Normal	P1
GAATCGTAGACATATG-1-0	2230	7620	7.5853	10X	P1N_10X	Normal	P1
GAATCGTAGCAATAGT-1-0	126	950	84	10X	P1N_10X	Normal	P1
GAATCGTCACTCACTC-1-0	161	5464	0.0549048	10X	P1N_10X	Normal	P1
GACACGCTCTTGGAAC-1-0	756	2363	21.752	10X	P1N_10X	Normal	P1
GACAGCCTCATTACTC-1-0	580	1364	18.9883	10X	P1N_10X	Normal	P1
GACAGCCTCCTTCACG-1-0	762	1796	21.4365	10X	P1N_10X	Normal	P1
GACATCAGTAGCTTTG-1-0	2324	7471	9.4231	10X	P1N_10X	Normal	P1
GACATCATCGGCTATA-1-0	224	650	45.5385	10X	P1N_10X	Normal	P1
GACCAATTCTTCTAAC-1-0	240	2317	86.2754	10X	P1N_10X	Normal	P1
GACCCAGAGGCCCAAA-1-0	3608	12722	10.2107	10X	P1N_10X	Normal	P1
GACCCAGCATACACCA-1-0	1952	5714	26.3213	10X	P1N_10X	Normal	P1
GACCCAGTCTGCCCTA-1-0	719	1988	23.2897	10X	P1N_10X	Normal	P1
GACCGTGAGCTAGAAT-1-0	826	2715	52.081	10X	P1N_10X	Normal	P1
GACCGTGAGTGTACCT-1-0	630	1535	21.3029	10X	P1N_10X	Normal	P1
GACCGTGCATGACGAG-1-0	1138	4253	50.5055	10X	P1N_10X	Normal	P1
GACCGTGTCACCATGA-1-0	4360	18093	11.7172	10X	P1N_10X	Normal	P1
GACCGTGTCTACCAGA-1-0	6861	55115	13.7367	10X	P1N_10X	Normal	P1
GACCTTCAGGCTAACG-1-0	589	1366	38.1406	10X	P1N_10X	Normal	P1
GACCTTCAGGGCGAAG-1-0	219	2308	85.6586	10X	P1N_10X	Normal	P1
GACCTTCGTCGACGCT-1-0	387	1420	60.6338	10X	P1N_10X	Normal	P1
GACCTTCGTTAAGGGC-1-0	855	2495	23.7275	10X	P1N_10X	Normal	P1
GACGCTGCAAGATCCT-1-0	2148	6612	9.37689	10X	P1N_10X	Normal	P1
GACGTTAAGGAACGTC-1-0	182	592	60.8108	10X	P1N_10X	Normal	P1
GACGTTAAGGTGAGCT-1-0	2238	5609	6.6322	10X	P1N_10X	Normal	P1
GACGTTACAGTTGCGC-1-0	826	2302	18.9401	10X	P1N_10X	Normal	P1
GACGTTAGTATCATGC-1-0	2245	8946	5.57791	10X	P1N_10X	Normal	P1
GACGTTAGTTGGCTAT-1-0	709	3205	66.7395	10X	P1N_10X	Normal	P1
GACGTTATCATCTGTT-1-0	1995	4736	13.4079	10X	P1N_10X	Normal	P1
GACTATGAGCAGGGAG-1-0	703	2164	35.8595	10X	P1N_10X	Normal	P1
GACTATGAGCTTTGTG-1-0	133	4666	0.150021	10X	P1N_10X	Normal	P1
GACTCAACACCCTAAA-1-0	166	7170	0.041841	10X	P1N_10X	Normal	P1
GACTCAAGTCACTTAG-1-0	4623	21554	17.5327	10X	P1N_10X	Normal	P1
GACTCTCAGCATTTGC-1-0	1957	7679	49.733	10X	P1N_10X	Normal	P1
GACTCTCGTACACGTT-1-0	730	2310	20.6494	10X	P1N_10X	Normal	P1
GACTCTCGTTAGAAAC-1-0	1963	5960	11.2248	10X	P1N_10X	Normal	P1
GACTCTCTCCACGTAA-1-0	249	886	63.6569	10X	P1N_10X	Normal	P1
GACTGATAGCAGGCTA-1-0	641	2265	20.3974	10X	P1N_10X	Normal	P1
GACTGATCAGAATGTA-1-0	1164	3110	12.5402	10X	P1N_10X	Normal	P1
GACTGATGTATACCCA-1-0	2162	8353	8.46402	10X	P1N_10X	Normal	P1
GACTGATTCAATCCAG-1-0	1912	6785	8.31245	10X	P1N_10X	Normal	P1
GACTTCCCATGGCTGC-1-0	101	958	0.208768	10X	P1N_10X	Normal	P1
GACTTCCTCCGATCTC-1-0	749	1922	33.7669	10X	P1N_10X	Normal	P1
GAGAAATGTAGCGCTC-1-0	565	1724	27.0882	10X	P1N_10X	Normal	P1
GAGAGGTAGATACAGT-1-0	352	574	0.348432	10X	P1N_10X	Normal	P1
GAGAGGTAGATGGCAC-1-0	3979	13196	14.7999	10X	P1N_10X	Normal	P1
GAGAGGTAGGCAGCTA-1-0	791	1879	26.0245	10X	P1N_10X	Normal	P1
GAGAGGTGTGGTCCCA-1-0	3384	11031	12.6009	10X	P1N_10X	Normal	P1
GAGAGGTTCGAACGGA-1-0	469	1637	37.3855	10X	P1N_10X	Normal	P1
GAGATGGAGTGGCCTC-1-0	3972	19068	13.6931	10X	P1N_10X	Normal	P1
GAGATGGTCCCTCTTT-1-0	535	851	10.6933	10X	P1N_10X	Normal	P1
GAGCCTGGTCTGATAC-1-0	3424	17893	6.49416	10X	P1N_10X	Normal	P1
GAGCTGCGTTAAGGAT-1-0	314	949	47.9452	10X	P1N_10X	Normal	P1
GAGGCAACAATCGCGC-1-0	3239	14371	18.3564	10X	P1N_10X	Normal	P1
GAGGCAACACTTCCTG-1-0	2271	7039	8.38187	10X	P1N_10X	Normal	P1
GAGGCAATCGCCGATG-1-0	2053	6800	6.19118	10X	P1N_10X	Normal	P1
GAGGCCTGTAGTTAGA-1-0	774	1897	16.7106	10X	P1N_10X	Normal	P1
GAGGCCTTCTCATTGT-1-0	232	1864	83.4764	10X	P1N_10X	Normal	P1
GAGGGATAGGGACCAT-1-0	2350	7973	41.6782	10X	P1N_10X	Normal	P1
GAGGGATTCGTTGTGA-1-0	2102	7223	7.79454	10X	P1N_10X	Normal	P1
GAGGGTAAGAGGGTCT-1-0	528	1335	32.8839	10X	P1N_10X	Normal	P1
GAGGGTAGTCAGTTTG-1-0	164	928	75.6466	10X	P1N_10X	Normal	P1
GAGGGTATCCTTCAGC-1-0	392	4863	88.5462	10X	P1N_10X	Normal	P1
GAGGGTATCTGGCCTT-1-0	5232	43313	5.06314	10X	P1N_10X	Normal	P1
GAGTCATCACATAGCT-1-0	246	831	59.4464	10X	P1N_10X	Normal	P1
GAGTCATCAGACTCTA-1-0	5578	28603	13.0441	10X	P1N_10X	Normal	P1
GAGTCATTCCGTAGGC-1-0	4571	23328	9.94513	10X	P1N_10X	Normal	P1
GAGTCTAAGTGTCATC-1-0	389	652	15.7975	10X	P1N_10X	Normal	P1
GAGTGAGAGCCTATTG-1-0	7043	50015	12.6382	10X	P1N_10X	Normal	P1
GAGTGAGTCTTCGTAT-1-0	2353	7801	5.2301	10X	P1N_10X	Normal	P1
GAGTGTTAGAAACCCG-1-0	335	3046	82.4688	10X	P1N_10X	Normal	P1
GAGTGTTCAAATCCCA-1-0	495	1412	48.7252	10X	P1N_10X	Normal	P1
GAGTGTTCAAGATCCT-1-0	759	1809	22.2775	10X	P1N_10X	Normal	P1
GAGTGTTTCCTCTCTT-1-0	6694	41755	14.5994	10X	P1N_10X	Normal	P1
GAGTTACTCGTACCTC-1-0	686	1843	19.4791	10X	P1N_10X	Normal	P1
GAGTTGTCATGGGTCC-1-0	2405	5254	7.78455	10X	P1N_10X	Normal	P1
GAGTTGTGTTACCTGA-1-0	3729	18061	12.3526	10X	P1N_10X	Normal	P1
GAGTTGTTCTGTACAG-1-0	7194	50273	16.6471	10X	P1N_10X	Normal	P1
GAGTTGTTCTGTGTGA-1-0	389	1572	61.1323	10X	P1N_10X	Normal	P1
GAGTTTGAGCCGCTTG-1-0	554	1764	35.3742	10X	P1N_10X	Normal	P1
GAGTTTGGTTCAGCGC-1-0	1571	8397	66.3451	10X	P1N_10X	Normal	P1
GAGTTTGTCGCCAATA-1-0	677	1797	23.6505	10X	P1N_10X	Normal	P1
GATAGAAAGTGGTTCT-1-0	756	1748	19.794	10X	P1N_10X	Normal	P1
GATAGAACATACTTTC-1-0	779	2289	13.9362	10X	P1N_10X	Normal	P1
GATAGAAGTACGCGTC-1-0	1816	7556	21.387	10X	P1N_10X	Normal	P1
GATAGAATCTACTGAG-1-0	3673	15097	8.02809	10X	P1N_10X	Normal	P1
GATAGCTGTGGCTCTG-1-0	2083	6284	10.3119	10X	P1N_10X	Normal	P1
GATAGCTTCATACGAC-1-0	218	985	74.8223	10X	P1N_10X	Normal	P1
GATCACACAGTGGTGA-1-0	606	1535	44.2997	10X	P1N_10X	Normal	P1
GATCACAGTCAAATCC-1-0	2733	10890	43.2874	10X	P1N_10X	Normal	P1
GATCACAGTCTGCGCA-1-0	766	1681	20.702	10X	P1N_10X	Normal	P1
GATCACAGTGGGAGAG-1-0	1500	3978	8.32076	10X	P1N_10X	Normal	P1
GATCAGTCAGGCAATG-1-0	548	914	11.488	10X	P1N_10X	Normal	P1
GATCAGTTCACTGTCC-1-0	1109	2172	0	10X	P1N_10X	Normal	P1
GATCATGAGAATCGCG-1-0	782	2084	23.7044	10X	P1N_10X	Normal	P1
GATCCCTCAAGAGTGC-1-0	685	1996	26.5531	10X	P1N_10X	Normal	P1
GATCCCTGTCTGTGTA-1-0	1410	3290	34.1641	10X	P1N_10X	Normal	P1
GATCCCTGTTGCAAGG-1-0	682	2019	29.4205	10X	P1N_10X	Normal	P1
GATCGTACAACTGCCG-1-0	1777	5541	8.64465	10X	P1N_10X	Normal	P1
GATCGTAGTCAAAGAT-1-0	654	2416	39.5281	10X	P1N_10X	Normal	P1
GATCGTAGTTAACAGA-1-0	2518	8853	5.50096	10X	P1N_10X	Normal	P1
GATCGTATCAACTCTT-1-0	2441	6267	3.3828	10X	P1N_10X	Normal	P1
GATCGTATCGAGGCAA-1-0	1865	6417	14.5863	10X	P1N_10X	Normal	P1
GATGACTAGTGATAAC-1-0	1452	3134	16.8475	10X	P1N_10X	Normal	P1
GATGACTTCGAGCTGC-1-0	1834	5853	12.1647	10X	P1N_10X	Normal	P1
GATGATCAGTGCAGGT-1-0	105	1011	0.395648	10X	P1N_10X	Normal	P1
GATGATCCAGACAAGC-1-0	1210	3457	15.8808	10X	P1N_10X	Normal	P1
GATGATCGTAGCTTAC-1-0	1995	6298	9.63798	10X	P1N_10X	Normal	P1
GATGATCGTATCGAGG-1-0	2135	7622	10.5615	10X	P1N_10X	Normal	P1
GATGATCGTTACCCAA-1-0	1484	4445	10.1912	10X	P1N_10X	Normal	P1
GATGATCTCTACTGCC-1-0	321	1005	56.4179	10X	P1N_10X	Normal	P1
GATGGAGAGGCTAGCA-1-0	433	734	19.0736	10X	P1N_10X	Normal	P1
GATGGAGGTTCCTTGC-1-0	788	2637	25.7869	10X	P1N_10X	Normal	P1
GATGGAGGTTTACTTC-1-0	1951	5789	4.73311	10X	P1N_10X	Normal	P1
GATGTTGCAACAACAA-1-0	809	2251	45.402	10X	P1N_10X	Normal	P1
GATGTTGCAGTGCGCT-1-0	213	2326	87.7902	10X	P1N_10X	Normal	P1
GATGTTGGTAGTTAGA-1-0	730	2171	22.2939	10X	P1N_10X	Normal	P1
GATGTTGGTTGAAGTA-1-0	1945	6025	8.09958	10X	P1N_10X	Normal	P1
GATTCGAAGGCGTTGA-1-0	3253	10678	7.16426	10X	P1N_10X	Normal	P1
GATTCGATCCCTCGTA-1-0	200	14298	0.0839278	10X	P1N_10X	Normal	P1
GATTCTTAGATAGTCA-1-0	4497	20258	11.0968	10X	P1N_10X	Normal	P1
GATTCTTCAATAGTCC-1-0	2840	8533	9.97305	10X	P1N_10X	Normal	P1
GATTCTTCACAATCTG-1-0	1850	5486	8.0751	10X	P1N_10X	Normal	P1
GATTCTTCAGGTTCCG-1-0	120	5660	0.106007	10X	P1N_10X	Normal	P1
GATTCTTCAGTCTACA-1-0	349	2070	77.7295	10X	P1N_10X	Normal	P1
GATTCTTGTGATATAG-1-0	1743	5096	12.1468	10X	P1N_10X	Normal	P1
GATTCTTTCACCCTCA-1-0	7053	45675	2.82649	10X	P1N_10X	Normal	P1
GATTGGTAGTCGCGAA-1-0	2811	11411	9.75375	10X	P1N_10X	Normal	P1
GATTGGTCACGTATAC-1-0	4489	20461	10.5518	10X	P1N_10X	Normal	P1
GATTGGTCATTGGCAT-1-0	2793	9611	8.62553	10X	P1N_10X	Normal	P1
GATTGGTGTTGGGTAG-1-0	1439	4491	30.1937	10X	P1N_10X	Normal	P1
GCAACATAGTCTTGGT-1-0	438	2971	63.514	10X	P1N_10X	Normal	P1
GCAACATGTGTTATCG-1-0	617	1466	26.5348	10X	P1N_10X	Normal	P1
GCAACATGTTGTGCCG-1-0	2698	8770	5.59863	10X	P1N_10X	Normal	P1
GCAACATTCCCATTTA-1-0	6058	32904	10.2571	10X	P1N_10X	Normal	P1
GCAACATTCCGAAATC-1-0	284	3171	86.1558	10X	P1N_10X	Normal	P1
GCAACCGTCTTGAGCA-1-0	562	1638	20.3297	10X	P1N_10X	Normal	P1
GCACATAAGCACAAAT-1-0	819	2410	18.4647	10X	P1N_10X	Normal	P1
GCACATAAGGCTCTCG-1-0	1859	5452	8.40059	10X	P1N_10X	Normal	P1
GCACATACAATCACGT-1-0	2356	8525	9.10264	10X	P1N_10X	Normal	P1
GCACATAGTGGTATGG-1-0	494	1267	15.9432	10X	P1N_10X	Normal	P1
GCACGGTCAATGAACA-1-0	3500	16449	5.31947	10X	P1N_10X	Normal	P1
GCACGGTCAGGCTATT-1-0	590	1669	22.169	10X	P1N_10X	Normal	P1
GCACGTGCATTAGGAA-1-0	242	2046	84.7019	10X	P1N_10X	Normal	P1
GCACGTGTCCAAGAGG-1-0	626	1420	24.507	10X	P1N_10X	Normal	P1
GCACTAACAATTAGGA-1-0	6668	42538	11.5544	10X	P1N_10X	Normal	P1
GCACTAAGTGTTCATG-1-0	2318	7225	6.13149	10X	P1N_10X	Normal	P1
GCACTAAGTGTTTACG-1-0	488	2336	66.3955	10X	P1N_10X	Normal	P1
GCACTAATCGGTATGT-1-0	423	1078	44.4341	10X	P1N_10X	Normal	P1
GCAGCCACACTGGCCA-1-0	3096	14029	10.2074	10X	P1N_10X	Normal	P1
GCAGCCAGTGTCCGTG-1-0	541	1347	33.1106	10X	P1N_10X	Normal	P1
GCAGCTGCACACCGAC-1-0	1084	3154	15.0285	10X	P1N_10X	Normal	P1
GCAGCTGGTCACAATC-1-0	2968	12004	9.24692	10X	P1N_10X	Normal	P1
GCAGCTGGTTATAGCC-1-0	219	961	71.2799	10X	P1N_10X	Normal	P1
GCAGCTGTCGTCCTTG-1-0	1281	4607	20.751	10X	P1N_10X	Normal	P1
GCAGGCTAGGCCTGCT-1-0	1920	4975	5.44724	10X	P1N_10X	Normal	P1
GCAGGCTGTGGCTCTG-1-0	618	1876	28.9446	10X	P1N_10X	Normal	P1
GCAGGCTGTGTGCCTG-1-0	115	542	72.8782	10X	P1N_10X	Normal	P1
GCAGGCTTCCTACAAG-1-0	3383	10762	7.80524	10X	P1N_10X	Normal	P1
GCAGGCTTCTGCGATA-1-0	336	4576	88.4615	10X	P1N_10X	Normal	P1
GCAGTTACAATGGGTG-1-0	4137	21234	6.88518	10X	P1N_10X	Normal	P1
GCAGTTACAATTCTTC-1-0	1030	2755	28.3848	10X	P1N_10X	Normal	P1
GCAGTTATCTGGGAGA-1-0	2728	9012	17.976	10X	P1N_10X	Normal	P1
GCATCGGCAACGATTC-1-0	1975	4949	7.25399	10X	P1N_10X	Normal	P1
GCATCTCAGGCCGCTT-1-0	906	2506	16.3607	10X	P1N_10X	Normal	P1
GCATCTCCACCTGTCT-1-0	3904	13418	8.45879	10X	P1N_10X	Normal	P1
GCATCTCCATCGGAGA-1-0	3146	14534	14.0361	10X	P1N_10X	Normal	P1
GCATCTCCATGACTTG-1-0	2523	10681	9.52158	10X	P1N_10X	Normal	P1
GCATCTCGTATAGGAT-1-0	684	1854	21.6289	10X	P1N_10X	Normal	P1
GCATCTCTCAAACGAA-1-0	814	2078	20.5486	10X	P1N_10X	Normal	P1
GCATCTCTCATCAGTG-1-0	133	582	73.5395	10X	P1N_10X	Normal	P1
GCATCTCTCTTCTGGC-1-0	2257	7696	7.79626	10X	P1N_10X	Normal	P1
GCATGATAGCACTCGC-1-0	500	1127	25.732	10X	P1N_10X	Normal	P1
GCATGATAGGCGTTGA-1-0	1563	4088	5.91977	10X	P1N_10X	Normal	P1
GCATGATTCTCCCTAG-1-0	758	2270	22.511	10X	P1N_10X	Normal	P1
GCATTAGAGACCAAGC-1-0	1818	6449	7.28795	10X	P1N_10X	Normal	P1
GCATTAGAGGACAACC-1-0	631	1829	28.3762	10X	P1N_10X	Normal	P1
GCATTAGGTAGTATAG-1-0	713	2171	21.4187	10X	P1N_10X	Normal	P1
GCATTAGTCGCCACTT-1-0	809	3047	44.831	10X	P1N_10X	Normal	P1
GCCAACGGTGACTCTA-1-0	3257	15749	7.75922	10X	P1N_10X	Normal	P1
GCCAACGTCACAAGGG-1-0	1070	2263	24.6575	10X	P1N_10X	Normal	P1
GCCAACGTCGAAACAA-1-0	631	1764	20.8617	10X	P1N_10X	Normal	P1
GCCAGCAAGATGCCGA-1-0	630	1919	31.7874	10X	P1N_10X	Normal	P1
GCCAGCAAGCACGATG-1-0	6297	35923	11.5497	10X	P1N_10X	Normal	P1
GCCAGCAAGGGAGAAT-1-0	2080	6674	10.5184	10X	P1N_10X	Normal	P1
GCCAGCAAGTCAAGCG-1-0	222	2736	87.2076	10X	P1N_10X	Normal	P1
GCCAGCACATCTTCGC-1-0	3778	15266	21.9114	10X	P1N_10X	Normal	P1
GCCAGGTAGACCAACG-1-0	1880	6684	10.9515	10X	P1N_10X	Normal	P1
GCCAGGTAGAGGTATT-1-0	2105	7672	10.3233	10X	P1N_10X	Normal	P1
GCCAGGTCAACTTGGT-1-0	636	1585	15.0789	10X	P1N_10X	Normal	P1
GCCAGGTGTCGTGCCA-1-0	619	1493	25.4521	10X	P1N_10X	Normal	P1
GCCAGGTTCCTTTAGT-1-0	1731	5469	17.1695	10X	P1N_10X	Normal	P1
GCCAGTGAGTGGAAAG-1-0	607	1759	33.7123	10X	P1N_10X	Normal	P1
GCCAGTGCACTCCTTG-1-0	1030	2965	19.629	10X	P1N_10X	Normal	P1
GCCAGTGCATGGCTGC-1-0	659	1763	24.9575	10X	P1N_10X	Normal	P1
GCCAGTGGTGGTGATG-1-0	661	1768	39.3665	10X	P1N_10X	Normal	P1
GCCAGTGTCCGTATGA-1-0	3102	11927	9.1557	10X	P1N_10X	Normal	P1
GCCATGGAGGATGCGT-1-0	1865	5889	8.77908	10X	P1N_10X	Normal	P1
GCCATGGCAGCCTTCT-1-0	2166	7427	9.76168	10X	P1N_10X	Normal	P1
GCCATGGTCCACACAA-1-0	746	1861	18.8608	10X	P1N_10X	Normal	P1
GCCATTCGTCATAGTC-1-0	2091	6661	6.57559	10X	P1N_10X	Normal	P1
GCCCAGAAGGATACGC-1-0	2410	5653	11.1268	10X	P1N_10X	Normal	P1
GCCCAGAAGGCGAACT-1-0	993	2143	0.139991	10X	P1N_10X	Normal	P1
GCCCAGAGTCTTGTCC-1-0	1539	5029	46.3909	10X	P1N_10X	Normal	P1
GCCCAGAGTTCGATTG-1-0	606	1709	25.2779	10X	P1N_10X	Normal	P1
GCCCAGATCCGCTAGG-1-0	1141	3187	15.8142	10X	P1N_10X	Normal	P1
GCCCAGATCGACCTAA-1-0	765	2191	19.3063	10X	P1N_10X	Normal	P1
GCCCAGATCTCATAGG-1-0	2396	7742	7.02661	10X	P1N_10X	Normal	P1
GCCCGAAAGCCGCACT-1-0	850	2620	20.916	10X	P1N_10X	Normal	P1
GCCCGAAAGCGCTTCG-1-0	416	540	5.37037	10X	P1N_10X	Normal	P1
GCCCGAAAGGAGAGGC-1-0	277	725	50.2069	10X	P1N_10X	Normal	P1
GCCCGAAAGTTTAGGA-1-0	2398	6203	6.14219	10X	P1N_10X	Normal	P1
GCCCGAACAATGTCTG-1-0	1721	8489	41.8188	10X	P1N_10X	Normal	P1
GCCGATGGTCGCTTGG-1-0	714	1969	21.4322	10X	P1N_10X	Normal	P1
GCCTGTTGTTGTCATG-1-0	436	1246	28.5714	10X	P1N_10X	Normal	P1
GCCTGTTTCTTCGTAT-1-0	2462	6954	13.1148	10X	P1N_10X	Normal	P1
GCGAGAAAGCTTAGTC-1-0	2891	9081	11.7388	10X	P1N_10X	Normal	P1
GCGAGAACAGAACTCT-1-0	758	1713	23.059	10X	P1N_10X	Normal	P1
GCGAGAAGTCAATGGG-1-0	1999	7641	4.85539	10X	P1N_10X	Normal	P1
GCGAGAAGTTATCTTC-1-0	3813	13638	8.30767	10X	P1N_10X	Normal	P1
GCGAGAATCACTTGGA-1-0	1260	3940	22.1827	10X	P1N_10X	Normal	P1
GCGATCGAGAGAAGGT-1-0	125	9379	0.0106621	10X	P1N_10X	Normal	P1
GCGATCGTCATCTACT-1-0	684	2171	24.9655	10X	P1N_10X	Normal	P1
GCGATCGTCCCGATCT-1-0	3039	10771	3.7601	10X	P1N_10X	Normal	P1
GCGGAAAGTCTGTCAA-1-0	794	1679	19.5354	10X	P1N_10X	Normal	P1
GCGGATCCAGTTGAAA-1-0	2234	5273	6.59966	10X	P1N_10X	Normal	P1
GCGTGCAAGGACGCTA-1-0	573	2904	70.0069	10X	P1N_10X	Normal	P1
GCGTGCATCCTTCACG-1-0	1760	5527	32.4227	10X	P1N_10X	Normal	P1
GCGTTTCCAAACTCGT-1-0	1660	6380	9.81191	10X	P1N_10X	Normal	P1
GCGTTTCGTTCGGCCA-1-0	2803	7211	5.18652	10X	P1N_10X	Normal	P1
GCTACAAAGATAACAC-1-0	599	1621	31.8322	10X	P1N_10X	Normal	P1
GCTACAATCTAAACGC-1-0	2611	10482	8.16638	10X	P1N_10X	Normal	P1
GCTACCTGTGTAGTGG-1-0	1373	3616	6.44358	10X	P1N_10X	Normal	P1
GCTACCTGTTGTAAAG-1-0	593	1853	21.1549	10X	P1N_10X	Normal	P1
GCTCAAAAGACTTAAG-1-0	344	502	3.38645	10X	P1N_10X	Normal	P1
GCTCAAAAGCAGGCTA-1-0	1242	5891	57.9868	10X	P1N_10X	Normal	P1
GCTCAAACAGCCGTTG-1-0	636	1703	18.9665	10X	P1N_10X	Normal	P1
GCTCAAACATACTTTC-1-0	4355	16978	9.41218	10X	P1N_10X	Normal	P1
GCTCAAATCTTTCCGG-1-0	917	2632	25.19	10X	P1N_10X	Normal	P1
GCTGAATCATATTCGG-1-0	517	1607	37.4611	10X	P1N_10X	Normal	P1
GCTGAATGTCCGTACG-1-0	3888	16877	10.8195	10X	P1N_10X	Normal	P1
GCTGAATTCAAGCCCG-1-0	473	1447	27.2979	10X	P1N_10X	Normal	P1
GCTGAATTCACCATCC-1-0	513	1445	42.4913	10X	P1N_10X	Normal	P1
GCTGAATTCTTACGTT-1-0	2371	9481	8.88092	10X	P1N_10X	Normal	P1
GCTGCAGAGCACACCC-1-0	3470	11675	7.84582	10X	P1N_10X	Normal	P1
GCTGCAGCAAGTGACG-1-0	307	593	29.6796	10X	P1N_10X	Normal	P1
GCTGCAGCACAAGCCC-1-0	674	2482	36.664	10X	P1N_10X	Normal	P1
GCTGCAGCAGCGAACA-1-0	2511	8622	5.72953	10X	P1N_10X	Normal	P1
GCTGCAGCATAAGCAA-1-0	655	1704	20.4225	10X	P1N_10X	Normal	P1
GCTGCAGCATTGACCA-1-0	327	1130	55.7522	10X	P1N_10X	Normal	P1
GCTGGGTAGCGTATAA-1-0	372	1099	52.5023	10X	P1N_10X	Normal	P1
GCTGGGTCAGGCACTC-1-0	455	683	10.5417	10X	P1N_10X	Normal	P1
GCTGGGTGTCTGATCA-1-0	3303	10720	22.7052	10X	P1N_10X	Normal	P1
GCTGGGTGTTTAGACC-1-0	2092	6079	9.45879	10X	P1N_10X	Normal	P1
GCTTGGGCAACCAATC-1-0	1718	4755	19.8107	10X	P1N_10X	Normal	P1
GCTTGGGCAATTGGTC-1-0	689	1879	21.3944	10X	P1N_10X	Normal	P1
GCTTGGGCAGGACAGT-1-0	4891	21460	11.9059	10X	P1N_10X	Normal	P1
GCTTGGGCATCATCTT-1-0	661	1615	14.8607	10X	P1N_10X	Normal	P1
GCTTGGGTCTCTGACC-1-0	812	2187	15.3635	10X	P1N_10X	Normal	P1
GCTTTCGGTAATCAAG-1-0	690	1980	29.5455	10X	P1N_10X	Normal	P1
GCTTTCGTCGAGTTGT-1-0	657	2124	29.096	10X	P1N_10X	Normal	P1
GCTTTCGTCGCGTGAC-1-0	6045	35066	13.9451	10X	P1N_10X	Normal	P1
GCTTTCGTCGGATACT-1-0	653	1776	22.0721	10X	P1N_10X	Normal	P1
GGAACCCCAAACACCT-1-0	798	5524	78.8921	10X	P1N_10X	Normal	P1
GGAACCCCATCCGGCA-1-0	855	2050	22.0488	10X	P1N_10X	Normal	P1
GGAAGTGAGCGCTTCG-1-0	337	4298	89.0647	10X	P1N_10X	Normal	P1
GGAAGTGGTTATAGCC-1-0	2211	8020	11.5586	10X	P1N_10X	Normal	P1
GGAAGTGTCACTGGGC-1-0	6956	45789	14.403	10X	P1N_10X	Normal	P1
GGAAGTGTCGAGCTGC-1-0	1990	4395	0.250284	10X	P1N_10X	Normal	P1
GGAATGGAGCAACAAT-1-0	180	706	69.2635	10X	P1N_10X	Normal	P1
GGAATGGGTAGCACAG-1-0	260	6043	93.629	10X	P1N_10X	Normal	P1
GGAATGGGTAGTCGGA-1-0	233	2648	86.7825	10X	P1N_10X	Normal	P1
GGAATGGGTTGCACGC-1-0	675	1881	23.6576	10X	P1N_10X	Normal	P1
GGAATGGGTTGCTTGA-1-0	111	1998	0	10X	P1N_10X	Normal	P1
GGAATGGTCAATCGGT-1-0	3851	13647	3.2095	10X	P1N_10X	Normal	P1
GGAATGGTCATCGCTC-1-0	5617	28899	11.7686	10X	P1N_10X	Normal	P1
GGACGTCGTGTCTTCC-1-0	382	1071	34.4538	10X	P1N_10X	Normal	P1
GGACGTCGTTCCCACT-1-0	6265	33446	10.1298	10X	P1N_10X	Normal	P1
GGAGAACAGCTAATGA-1-0	2311	7127	8.68528	10X	P1N_10X	Normal	P1
GGAGAACTCCCTCTCC-1-0	1726	3749	6.90851	10X	P1N_10X	Normal	P1
GGAGAACTCTTTGCGC-1-0	2170	6623	6.99079	10X	P1N_10X	Normal	P1
GGAGATGTCTAGTTCT-1-0	1821	4688	21.843	10X	P1N_10X	Normal	P1
GGAGCAAGTCGTCTCT-1-0	2732	11886	6.35201	10X	P1N_10X	Normal	P1
GGAGCAATCGAAGTGG-1-0	3551	15681	19.2016	10X	P1N_10X	Normal	P1
GGAGCAATCTATCGTT-1-0	937	2544	18.9858	10X	P1N_10X	Normal	P1
GGAGGATGTTTAGTCG-1-0	1781	5913	7.72873	10X	P1N_10X	Normal	P1
GGAGGTAAGTAAGCAT-1-0	5514	24164	12.5973	10X	P1N_10X	Normal	P1
GGAGGTACACTACAGT-1-0	229	4511	92.4185	10X	P1N_10X	Normal	P1
GGAGGTAGTCGTTGCG-1-0	1576	4911	6.53635	10X	P1N_10X	Normal	P1
GGAGGTAGTGCTGTCG-1-0	1681	5924	8.15328	10X	P1N_10X	Normal	P1
GGATCTACATATACCG-1-0	2677	8197	3.91607	10X	P1N_10X	Normal	P1
GGATCTAGTCGTTGGC-1-0	626	1716	25.9907	10X	P1N_10X	Normal	P1
GGATGTTAGATTTGCC-1-0	1676	5083	33.0907	10X	P1N_10X	Normal	P1
GGCACGTAGACGAGCT-1-0	5494	26682	16.082	10X	P1N_10X	Normal	P1
GGCACGTAGGTTCTTG-1-0	1024	2520	16.9048	10X	P1N_10X	Normal	P1
GGCACGTGTGACAGCA-1-0	975	1737	0.402994	10X	P1N_10X	Normal	P1
GGCAGTCAGGCAATGC-1-0	205	732	59.8361	10X	P1N_10X	Normal	P1
GGCGTCAGTCCGTTTC-1-0	3846	16017	15.2026	10X	P1N_10X	Normal	P1
GGCTGTGAGAAATTGC-1-0	5460	27922	13.4768	10X	P1N_10X	Normal	P1
GGCTGTGAGCTCGAAG-1-0	493	1348	36.0534	10X	P1N_10X	Normal	P1
GGCTGTGAGGTATAGT-1-0	6892	46958	20.9677	10X	P1N_10X	Normal	P1
GGCTGTGGTCTGTGGC-1-0	113	2616	0.0382263	10X	P1N_10X	Normal	P1
GGCTGTGTCCGTGGCA-1-0	355	886	37.0203	10X	P1N_10X	Normal	P1
GGCTTGGAGTAAGAGG-1-0	2538	7649	16.7734	10X	P1N_10X	Normal	P1
GGCTTGGTCCGCATAA-1-0	679	1893	24.6698	10X	P1N_10X	Normal	P1
GGCTTTCCAACAGCCC-1-0	466	1394	43.3286	10X	P1N_10X	Normal	P1
GGCTTTCCAGGAGGTT-1-0	2344	8453	12.0549	10X	P1N_10X	Normal	P1
GGCTTTCCATGCGGTC-1-0	1119	2491	15.0141	10X	P1N_10X	Normal	P1
GGCTTTCGTCCGGCAT-1-0	1839	5128	4.71919	10X	P1N_10X	Normal	P1
GGGAAGTAGTCGCCCA-1-0	5563	27971	11.5977	10X	P1N_10X	Normal	P1
GGGAAGTCACAGTGTT-1-0	6263	40338	12.2862	10X	P1N_10X	Normal	P1
GGGAAGTCACGCACCA-1-0	3105	12659	8.176	10X	P1N_10X	Normal	P1
GGGACAACATGACTTG-1-0	785	2119	17.6026	10X	P1N_10X	Normal	P1
GGGACAATCTACCTTA-1-0	161	2523	1.38724	10X	P1N_10X	Normal	P1
GGGACCTAGACTGTTC-1-0	798	2173	10.7225	10X	P1N_10X	Normal	P1
GGGACCTTCTATCGTT-1-0	3456	12996	8.70268	10X	P1N_10X	Normal	P1
GGGACTCAGGAGTATT-1-0	801	1855	15.9569	10X	P1N_10X	Normal	P1
GGGACTCTCGGCCCAA-1-0	3307	15580	8.53017	10X	P1N_10X	Normal	P1
GGGAGATCAACTTCTT-1-0	899	2579	31.7953	10X	P1N_10X	Normal	P1
GGGAGATCAGCCGTCA-1-0	6263	39119	16.9713	10X	P1N_10X	Normal	P1
GGGAGATTCATGCGGC-1-0	303	833	56.4226	10X	P1N_10X	Normal	P1
GGGAGATTCCAAGAGG-1-0	5906	29973	8.05725	10X	P1N_10X	Normal	P1
GGGAGTAAGTGATTCC-1-0	502	1452	31.0606	10X	P1N_10X	Normal	P1
GGGAGTACATCACAGT-1-0	5153	25472	12.4254	10X	P1N_10X	Normal	P1
GGGAGTAGTAGACTGG-1-0	1853	6424	8.93524	10X	P1N_10X	Normal	P1
GGGATCCAGATGACCG-1-0	1770	4609	7.22499	10X	P1N_10X	Normal	P1
GGGATCCCATCCGAGC-1-0	307	868	51.4977	10X	P1N_10X	Normal	P1
GGGATGACAACCCTCT-1-0	3004	16414	32.7343	10X	P1N_10X	Normal	P1
GGGATGAGTATGGGAC-1-0	570	2040	39.4608	10X	P1N_10X	Normal	P1
GGGCGTTAGACAGTCG-1-0	5513	26299	15.0462	10X	P1N_10X	Normal	P1
GGGCGTTCAAGCTGTT-1-0	1251	3900	27.7179	10X	P1N_10X	Normal	P1
GGGCGTTTCACTGATG-1-0	654	1683	13.7255	10X	P1N_10X	Normal	P1
GGGCTACAGGGTCAAC-1-0	194	823	71.4459	10X	P1N_10X	Normal	P1
GGGCTACCACTACTTT-1-0	3406	18073	21.6123	10X	P1N_10X	Normal	P1
GGGCTACCATCCTATT-1-0	590	976	17.623	10X	P1N_10X	Normal	P1
GGGCTACGTGTGTTTG-1-0	660	1802	27.9689	10X	P1N_10X	Normal	P1
GGGCTCACATGTTCAG-1-0	352	1247	61.7482	10X	P1N_10X	Normal	P1
GGGCTCAGTAGTTACC-1-0	155	11174	0.00894935	10X	P1N_10X	Normal	P1
GGGCTCAGTCGTTGCG-1-0	260	13762	0.00726639	10X	P1N_10X	Normal	P1
GGGCTCATCCAAAGGG-1-0	1717	4835	5.46019	10X	P1N_10X	Normal	P1
GGGCTCATCGCACGGT-1-0	589	1699	16.0094	10X	P1N_10X	Normal	P1
GGGCTCATCTGCGAGC-1-0	1898	5128	5.42122	10X	P1N_10X	Normal	P1
GGGCTCATCTTGATTC-1-0	4124	20507	9.99659	10X	P1N_10X	Normal	P1
GGGTAGACAAATACAG-1-0	2980	9803	12.2514	10X	P1N_10X	Normal	P1
GGGTAGACAATACCTG-1-0	2122	6769	7.87413	10X	P1N_10X	Normal	P1
GGGTAGACACAACGCC-1-0	4289	16215	13.6664	10X	P1N_10X	Normal	P1
GGGTAGACACATATCG-1-0	542	1379	29.0065	10X	P1N_10X	Normal	P1
GGGTAGAGTAGAGACC-1-0	660	1859	23.4535	10X	P1N_10X	Normal	P1
GGGTATTCAGAGTCTT-1-0	165	528	65.5303	10X	P1N_10X	Normal	P1
GGGTATTGTGCCTGAC-1-0	1887	6504	11.2239	10X	P1N_10X	Normal	P1
GGGTCACAGGGAGTGG-1-0	1131	3036	39.4598	10X	P1N_10X	Normal	P1
GGGTCACCAAACCACT-1-0	1651	4822	7.38283	10X	P1N_10X	Normal	P1
GGGTCACCACAGTCGC-1-0	3633	15089	6.88581	10X	P1N_10X	Normal	P1
GGGTCACCATCGAAGG-1-0	691	2638	43.9348	10X	P1N_10X	Normal	P1
GGGTCACTCAGCAGAG-1-0	3197	8683	10.6645	10X	P1N_10X	Normal	P1
GGGTCACTCCTCGATC-1-0	647	1880	17.3936	10X	P1N_10X	Normal	P1
GGGTCTGAGGCTCCCA-1-0	121	553	75.4069	10X	P1N_10X	Normal	P1
GGGTCTGTCCGTAGGC-1-0	719	2034	28.6627	10X	P1N_10X	Normal	P1
GGGTGAACACTAGGTT-1-0	2256	6708	16.4132	10X	P1N_10X	Normal	P1
GGGTGAATCGGTAAGG-1-0	188	3091	90.1326	10X	P1N_10X	Normal	P1
GGGTGTCCAAGTGCTT-1-0	2473	12017	57.2605	10X	P1N_10X	Normal	P1
GGGTGTCTCCCAGTGG-1-0	4058	19797	17.7855	10X	P1N_10X	Normal	P1
GGGTTATAGTAGCCAG-1-0	1572	5545	40.2525	10X	P1N_10X	Normal	P1
GGGTTATCAAGATCCT-1-0	2634	10877	7.34578	10X	P1N_10X	Normal	P1
GGGTTATCAAGTTTGC-1-0	934	3644	27.9089	10X	P1N_10X	Normal	P1
GGGTTATGTATATGGA-1-0	396	908	17.1806	10X	P1N_10X	Normal	P1
GGGTTATTCTTTCGAT-1-0	810	1895	18.3113	10X	P1N_10X	Normal	P1
GGGTTTAAGCTCCATA-1-0	2157	6459	10.1099	10X	P1N_10X	Normal	P1
GGTAACTTCACTCACC-1-0	5522	34523	11.4822	10X	P1N_10X	Normal	P1
GGTAATCAGAGGCTGT-1-0	619	1831	19.716	10X	P1N_10X	Normal	P1
GGTAATCAGTCGTCTA-1-0	2087	6801	7.79297	10X	P1N_10X	Normal	P1
GGTAATCGTGGAATGC-1-0	636	1717	27.6645	10X	P1N_10X	Normal	P1
GGTAGAGAGGTGATCG-1-0	670	2073	35.7935	10X	P1N_10X	Normal	P1
GGTCACGCAGCTGTCG-1-0	656	2188	24.223	10X	P1N_10X	Normal	P1
GGTCACGCAGGCTCTG-1-0	2007	8065	9.93181	10X	P1N_10X	Normal	P1
GGTCACGCATCTGGGC-1-0	266	1366	74.1581	10X	P1N_10X	Normal	P1
GGTCACGGTCCCGTGA-1-0	135	1136	81.8662	10X	P1N_10X	Normal	P1
GGTCTGGAGAGTGAAG-1-0	4570	18464	7.92894	10X	P1N_10X	Normal	P1
GGTCTGGAGGAGGGTG-1-0	1740	5322	8.73732	10X	P1N_10X	Normal	P1
GGTCTGGGTGGGCTTC-1-0	196	654	57.6453	10X	P1N_10X	Normal	P1
GGTCTGGGTTTCGGCG-1-0	263	552	42.5725	10X	P1N_10X	Normal	P1
GGTGAAGAGCGTATAA-1-0	466	1554	25.9974	10X	P1N_10X	Normal	P1
GGTGAAGCAATGAACA-1-0	216	1237	72.595	10X	P1N_10X	Normal	P1
GGTGATTTCCTCACCA-1-0	3608	12771	8.6211	10X	P1N_10X	Normal	P1
GGTGATTTCGCAACAT-1-0	5264	22579	24.1463	10X	P1N_10X	Normal	P1
GGTGGCTGTGTGAGCA-1-0	1452	3285	19.8174	10X	P1N_10X	Normal	P1
GGTGGCTTCATTCGTT-1-0	197	646	61.1455	10X	P1N_10X	Normal	P1
GGTGTCGAGCCAACCC-1-0	813	2066	28.122	10X	P1N_10X	Normal	P1
GGTGTCGCAACGGCTC-1-0	2377	8547	4.2471	10X	P1N_10X	Normal	P1
GGTGTCGCATACTGAC-1-0	4160	18763	20.8709	10X	P1N_10X	Normal	P1
GGTGTTACACTCTGCT-1-0	1093	2919	19.1161	10X	P1N_10X	Normal	P1
GGTGTTACATACCATG-1-0	3955	20501	6.01922	10X	P1N_10X	Normal	P1
GGTGTTATCCTGGGTG-1-0	2568	9473	9.53235	10X	P1N_10X	Normal	P1
GGTGTTATCTCGACGG-1-0	855	2363	46.9319	10X	P1N_10X	Normal	P1
GGTTAACAGCCAAGCA-1-0	862	2071	18.0589	10X	P1N_10X	Normal	P1
GGTTAACCATGACTGT-1-0	430	4693	86.4692	10X	P1N_10X	Normal	P1
GGTTAACGTCAAACGG-1-0	556	1993	58.9564	10X	P1N_10X	Normal	P1
GGTTAACTCACAAGAA-1-0	683	1871	19.6152	10X	P1N_10X	Normal	P1
GGTTAACTCTCGCGTT-1-0	5392	18856	4.30102	10X	P1N_10X	Normal	P1
GGTTCTCGTAAGATAC-1-0	6040	35855	16.2069	10X	P1N_10X	Normal	P1
GGTTCTCGTAGACAGC-1-0	614	1633	23.6987	10X	P1N_10X	Normal	P1
GGTTCTCGTAGTCACT-1-0	1474	13596	79.9059	10X	P1N_10X	Normal	P1
GGTTCTCGTGGACAGT-1-0	292	1458	70.7819	10X	P1N_10X	Normal	P1
GGTTCTCTCAACTGGT-1-0	701	2349	30.9493	10X	P1N_10X	Normal	P1
GGTTGTACAGCTCCTT-1-0	248	1806	79.402	10X	P1N_10X	Normal	P1
GGTTGTAGTGAGGCAT-1-0	1639	4892	6.74571	10X	P1N_10X	Normal	P1
GGTTGTATCAAAGAAC-1-0	1877	6459	7.78758	10X	P1N_10X	Normal	P1
GTAACACAGTCAGCGA-1-0	1147	2433	11.7961	10X	P1N_10X	Normal	P1
GTAACACCAAATTGCC-1-0	2807	12566	11.0616	10X	P1N_10X	Normal	P1
GTAACACGTCCGGACT-1-0	418	3279	81.3968	10X	P1N_10X	Normal	P1
GTAACACTCAGCGGAA-1-0	2193	7078	10.5397	10X	P1N_10X	Normal	P1
GTAACCAGTAGACAAT-1-0	763	2244	21.3012	10X	P1N_10X	Normal	P1
GTAACCAGTCCGCAGT-1-0	1894	5305	6.33365	10X	P1N_10X	Normal	P1
GTAAGTCTCCTATGGA-1-0	2422	7432	8.49031	10X	P1N_10X	Normal	P1
GTAATCGGTCACGCTG-1-0	3869	13148	6.86796	10X	P1N_10X	Normal	P1
GTAATGCCAATGCTCA-1-0	924	2367	22.2222	10X	P1N_10X	Normal	P1
GTAATGCGTTAAACAG-1-0	2883	7668	5.67293	10X	P1N_10X	Normal	P1
GTACAACAGCCTCTGG-1-0	2102	6798	9.66461	10X	P1N_10X	Normal	P1
GTACAACTCCCGAGGT-1-0	198	4295	91.8975	10X	P1N_10X	Normal	P1
GTACAACTCGTTAGTG-1-0	554	1834	28.2443	10X	P1N_10X	Normal	P1
GTACAGTCAATACGCT-1-0	1523	4606	33.8037	10X	P1N_10X	Normal	P1
GTACAGTCACACACGC-1-0	1932	5625	11.8222	10X	P1N_10X	Normal	P1
GTAGAAAAGTATGAAC-1-0	985	2301	17.7314	10X	P1N_10X	Normal	P1
GTAGAAAGTAGCGAGT-1-0	687	1746	28.0069	10X	P1N_10X	Normal	P1
GTAGAAATCGATGCTA-1-0	904	1994	18.9067	10X	P1N_10X	Normal	P1
GTAGAGGAGCATCCCG-1-0	2380	7932	6.11447	10X	P1N_10X	Normal	P1
GTAGAGGAGCCATTCA-1-0	838	1833	23.4043	10X	P1N_10X	Normal	P1
GTAGAGGAGTGTTCAC-1-0	110	618	81.2298	10X	P1N_10X	Normal	P1
GTAGAGGCAACGATTC-1-0	594	1951	30.4972	10X	P1N_10X	Normal	P1
GTAGATCCACTGATTG-1-0	665	2425	27.9588	10X	P1N_10X	Normal	P1
GTAGCTAAGAACGTGC-1-0	1391	3417	29.3532	10X	P1N_10X	Normal	P1
GTAGCTACAGCTTTCC-1-0	1440	3878	31.0985	10X	P1N_10X	Normal	P1
GTAGGAGGTGTAAACA-1-0	624	1959	32.4655	10X	P1N_10X	Normal	P1
GTAGGAGGTTGCCATA-1-0	1478	4597	9.26691	10X	P1N_10X	Normal	P1
GTAGGTTTCAACACCA-1-0	6535	33041	14.8573	10X	P1N_10X	Normal	P1
GTAGTACAGCGTCTGC-1-0	2309	8908	7.04984	10X	P1N_10X	Normal	P1
GTAGTACGTAGCGCCT-1-0	515	1066	32.0825	10X	P1N_10X	Normal	P1
GTAGTACGTGACCTGC-1-0	211	650	57.2308	10X	P1N_10X	Normal	P1
GTAGTACGTTTAAGGA-1-0	218	745	63.0872	10X	P1N_10X	Normal	P1
GTATTGGAGTGGATTA-1-0	537	1189	29.016	10X	P1N_10X	Normal	P1
GTATTGGCACCCTAGG-1-0	840	2579	31.2524	10X	P1N_10X	Normal	P1
GTATTGGCAGTCTCTC-1-0	127	3614	93.1655	10X	P1N_10X	Normal	P1
GTATTGGGTCCGGTCA-1-0	3813	11595	10.6856	10X	P1N_10X	Normal	P1
GTATTGGGTTCGGCCA-1-0	731	1975	23.5949	10X	P1N_10X	Normal	P1
GTATTGGTCGCCCAGA-1-0	5128	35272	6.7504	10X	P1N_10X	Normal	P1
GTATTTCAGCGTTAGG-1-0	541	1325	36.7547	10X	P1N_10X	Normal	P1
GTATTTCCATATCTGG-1-0	5271	27363	16.906	10X	P1N_10X	Normal	P1
GTCAAACAGAATAGTC-1-0	529	1824	32.6206	10X	P1N_10X	Normal	P1
GTCAAACAGCTCACTA-1-0	2148	6826	6.21154	10X	P1N_10X	Normal	P1
GTCAAACTCGACGACC-1-0	700	1926	25.1298	10X	P1N_10X	Normal	P1
GTCAAGTGTCGCTTGG-1-0	585	1534	21.9687	10X	P1N_10X	Normal	P1
GTCAAGTTCTTACCAT-1-0	406	1091	30.3391	10X	P1N_10X	Normal	P1
GTCACGGAGCCACTCG-1-0	782	2160	16.9444	10X	P1N_10X	Normal	P1
GTCACTCAGAGGCTGT-1-0	2112	7205	10.0069	10X	P1N_10X	Normal	P1
GTCACTCCAGTACTAC-1-0	824	2220	16.5766	10X	P1N_10X	Normal	P1
GTCACTCTCTCTCTAA-1-0	765	1960	17.9082	10X	P1N_10X	Normal	P1
GTCAGCGGTTGCCTAA-1-0	578	1789	20.2907	10X	P1N_10X	Normal	P1
GTCAGCGTCACTCGAA-1-0	3334	11085	10.2842	10X	P1N_10X	Normal	P1
GTCAGCGTCCATAAGC-1-0	844	2462	22.2989	10X	P1N_10X	Normal	P1
GTCATCCAGAGATGCC-1-0	2501	9683	4.78158	10X	P1N_10X	Normal	P1
GTCATGAGTCCGGCAT-1-0	836	1675	0	10X	P1N_10X	Normal	P1
GTCATTTAGTCTGCGC-1-0	833	2482	21.9581	10X	P1N_10X	Normal	P1
GTCATTTGTACAAACA-1-0	4240	15912	4.62544	10X	P1N_10X	Normal	P1
GTCCACTGTTGCGTAT-1-0	710	1814	19.57	10X	P1N_10X	Normal	P1
GTCCACTTCGATGCTA-1-0	182	1266	82.2275	10X	P1N_10X	Normal	P1
GTCCCATAGGGACTGT-1-0	734	2262	34.2617	10X	P1N_10X	Normal	P1
GTCCCATGTGACTAAA-1-0	2177	8936	12.9924	10X	P1N_10X	Normal	P1
GTCCCATGTTGAATCC-1-0	213	1782	85.3535	10X	P1N_10X	Normal	P1
GTCCTCACAGTAACAA-1-0	2857	11593	18.7699	10X	P1N_10X	Normal	P1
GTCCTCACATTACTCT-1-0	767	2559	27.0027	10X	P1N_10X	Normal	P1
GTCCTCATCGCGCCAA-1-0	532	876	11.6438	10X	P1N_10X	Normal	P1
GTCGCGAAGCCTCAGC-1-0	2133	6649	7.45977	10X	P1N_10X	Normal	P1
GTCGCGAAGCTAAACA-1-0	110	501	77.4451	10X	P1N_10X	Normal	P1
GTCGCGATCGCTTTAT-1-0	2167	5799	8.13934	10X	P1N_10X	Normal	P1
GTCGTAAAGTCTAGAA-1-0	468	1045	35.311	10X	P1N_10X	Normal	P1
GTCGTAACACCGCTGA-1-0	133	1243	84.5535	10X	P1N_10X	Normal	P1
GTCGTAATCCAGCTCT-1-0	127	1239	87.3285	10X	P1N_10X	Normal	P1
GTCGTAATCCTTGGAA-1-0	1461	4309	16.9645	10X	P1N_10X	Normal	P1
GTCGTAATCTATCGTT-1-0	1606	4205	11.1534	10X	P1N_10X	Normal	P1
GTCGTTCAGACTCTTG-1-0	3619	12835	6.49786	10X	P1N_10X	Normal	P1
GTCGTTCAGAGGATGA-1-0	3506	13160	6.64894	10X	P1N_10X	Normal	P1
GTCGTTCTCACCCATC-1-0	3405	12513	13.0664	10X	P1N_10X	Normal	P1
GTCGTTCTCACGGACC-1-0	2142	6600	9.57576	10X	P1N_10X	Normal	P1
GTCTACCAGCGTTGTT-1-0	1364	4317	22.6315	10X	P1N_10X	Normal	P1
GTCTACCTCGTAATGC-1-0	1038	3348	12.5747	10X	P1N_10X	Normal	P1
GTCTAGAAGGCGAACT-1-0	589	1517	29.7956	10X	P1N_10X	Normal	P1
GTCTAGACACGGTGTC-1-0	1436	3959	15.0038	10X	P1N_10X	Normal	P1
GTCTAGAGTAAGTTAG-1-0	1625	4438	6.895	10X	P1N_10X	Normal	P1
GTCTAGAGTCCAGTTA-1-0	1683	6355	13.8474	10X	P1N_10X	Normal	P1
GTCTAGATCCTAGCTC-1-0	292	1225	67.5102	10X	P1N_10X	Normal	P1
GTCTCACAGCTGACAG-1-0	822	2151	22.0363	10X	P1N_10X	Normal	P1
GTCTCACAGTTAGAAC-1-0	3851	16641	27.306	10X	P1N_10X	Normal	P1
GTCTCACCACATGTTG-1-0	3757	12516	14.829	10X	P1N_10X	Normal	P1
GTCTGTCGTACAGTTC-1-0	3847	14654	13.8938	10X	P1N_10X	Normal	P1
GTCTGTCGTCGGTGTC-1-0	685	1754	17.7879	10X	P1N_10X	Normal	P1
GTCTGTCTCGAATGCT-1-0	6671	37623	9.51014	10X	P1N_10X	Normal	P1
GTCTTTACATCGGTTA-1-0	425	1112	31.6547	10X	P1N_10X	Normal	P1
GTCTTTAGTATGAGCG-1-0	4445	28105	6.46148	10X	P1N_10X	Normal	P1
GTCTTTAGTCAAGGCA-1-0	2311	6901	10.2449	10X	P1N_10X	Normal	P1
GTGACGCAGTAGGCCA-1-0	3725	17278	5.75298	10X	P1N_10X	Normal	P1
GTGACGCCACGAAAGC-1-0	3497	11508	19.6993	10X	P1N_10X	Normal	P1
GTGACGCCAGCACAAG-1-0	223	821	65.408	10X	P1N_10X	Normal	P1
GTGAGCCGTGGTCTCG-1-0	333	786	41.0941	10X	P1N_10X	Normal	P1
GTGAGCCTCTTAGTTC-1-0	4516	30640	5.52219	10X	P1N_10X	Normal	P1
GTGAGGAAGAGGTCGT-1-0	293	681	37.7386	10X	P1N_10X	Normal	P1
GTGAGGAAGGCCCAAA-1-0	3812	12509	7.2268	10X	P1N_10X	Normal	P1
GTGAGGACACGTATAC-1-0	532	1213	23.2481	10X	P1N_10X	Normal	P1
GTGAGGAGTGCCTTTC-1-0	362	1044	43.3908	10X	P1N_10X	Normal	P1
GTGAGGATCTAACGCA-1-0	2173	8190	7.24054	10X	P1N_10X	Normal	P1
GTGAGTTAGACCGCCT-1-0	1292	2552	1.99843	10X	P1N_10X	Normal	P1
GTGAGTTTCGGTGTTA-1-0	764	2280	24.9123	10X	P1N_10X	Normal	P1
GTGCACGAGAACGTGC-1-0	1619	5354	12.458	10X	P1N_10X	Normal	P1
GTGCACGAGCGCCTCA-1-0	113	703	79.2319	10X	P1N_10X	Normal	P1
GTGCAGCAGTCCCAGC-1-0	354	538	15.2416	10X	P1N_10X	Normal	P1
GTGCAGCAGTCTCCTC-1-0	1641	5235	9.70392	10X	P1N_10X	Normal	P1
GTGCAGCCACTACAGT-1-0	3650	14396	11.6143	10X	P1N_10X	Normal	P1
GTGCAGCCAGCGGTCT-1-0	473	1776	49.4369	10X	P1N_10X	Normal	P1
GTGCAGCGTTCGTACA-1-0	653	1742	29.8507	10X	P1N_10X	Normal	P1
GTGCGTGAGACGAAGA-1-0	937	2464	17.6948	10X	P1N_10X	Normal	P1
GTGCGTGCACGCAGTC-1-0	2738	6346	18.5944	10X	P1N_10X	Normal	P1
GTGCGTGTCACGGACC-1-0	1824	6082	11.7396	10X	P1N_10X	Normal	P1
GTGCTGGAGGTAATCA-1-0	4834	24786	20.5479	10X	P1N_10X	Normal	P1
GTGCTTCAGGGCAGAG-1-0	103	527	78.9374	10X	P1N_10X	Normal	P1
GTGGAAGAGCGCACAA-1-0	493	1303	31.6193	10X	P1N_10X	Normal	P1
GTGGAAGAGTGGTGGT-1-0	135	2347	93268	10X	P1N_10X	Normal	P1
GTGGAAGCAATTGCGT-1-0	822	2485	31.7907	10X	P1N_10X	Normal	P1
GTGGAAGGTAATACCC-1-0	691	2166	26.2235	10X	P1N_10X	Normal	P1
GTGGAAGGTACCGCGT-1-0	895	1913	11.7094	10X	P1N_10X	Normal	P1
GTGGAAGTCCCGAATA-1-0	507	1413	29.0871	10X	P1N_10X	Normal	P1
GTGGAGAAGTCTGCAT-1-0	526	1280	41.7188	10X	P1N_10X	Normal	P1
GTGGAGAGTATTGCCA-1-0	1693	3542	14.7939	10X	P1N_10X	Normal	P1
GTGGAGAGTTAAACAG-1-0	776	1680	20.8333	10X	P1N_10X	Normal	P1
GTGGCGTCAATTGCCA-1-0	473	1067	16.3074	10X	P1N_10X	Normal	P1
GTGGCGTTCTGCGTCT-1-0	1769	6304	12.3255	10X	P1N_10X	Normal	P1
GTGGGAAAGATAGTGT-1-0	423	1208	33.3609	10X	P1N_10X	Normal	P1
GTGGTTAAGTTAGTGA-1-0	2189	6189	24.0265	10X	P1N_10X	Normal	P1
GTGTAACTCCTGTAAG-1-0	4625	26697	6.3715	10X	P1N_10X	Normal	P1
GTGTAACTCTAGTCAG-1-0	6309	35721	8.89393	10X	P1N_10X	Normal	P1
GTGTCCTAGGAATCGC-1-0	1654	5278	8.16597	10X	P1N_10X	Normal	P1
GTGTCCTAGGCCTGCT-1-0	4184	17683	6.96149	10X	P1N_10X	Normal	P1
GTGTCCTGTGTGAATA-1-0	997	2489	22.7802	10X	P1N_10X	Normal	P1
GTGTGATGTCGTTGGC-1-0	4742	18869	11.7229	10X	P1N_10X	Normal	P1
GTGTGATTCAGCGCGT-1-0	2013	6836	29.3446	10X	P1N_10X	Normal	P1
GTGTGGCCAAGGCCTC-1-0	514	1599	25.4534	10X	P1N_10X	Normal	P1
GTGTGGCGTCCCGTGA-1-0	100	4570	0	10X	P1N_10X	Normal	P1
GTGTGGCTCTGTCCGT-1-0	787	2035	21.4742	10X	P1N_10X	Normal	P1
GTGTTAGGTGTTGAGG-1-0	371	797	33.2497	10X	P1N_10X	Normal	P1
GTGTTCCCACTACAGT-1-0	6201	37889	6.11787	10X	P1N_10X	Normal	P1
GTGTTCCGTTCGGTAT-1-0	143	1583	86.6709	10X	P1N_10X	Normal	P1
GTTACAGTCCAGGACC-1-0	118	6254	0.127918	10X	P1N_10X	Normal	P1
GTTACCCAGTAACAGT-1-0	2943	9534	5.93665	10X	P1N_10X	Normal	P1
GTTACCCTCGATAACC-1-0	756	1255	0.159363	10X	P1N_10X	Normal	P1
GTTACGATCATAGCAC-1-0	4480	19364	10.9223	10X	P1N_10X	Normal	P1
GTTAGTGCACGACAAG-1-0	206	563	49.2007	10X	P1N_10X	Normal	P1
GTTAGTGGTAGATGTA-1-0	802	1661	22.2757	10X	P1N_10X	Normal	P1
GTTAGTGGTTGGGATG-1-0	103	5627	0.0177715	10X	P1N_10X	Normal	P1
GTTCATTTCTGGTGGC-1-0	3401	9433	12.117	10X	P1N_10X	Normal	P1
GTTCCGTAGACTACGG-1-0	130	8780	0.0113895	10X	P1N_10X	Normal	P1
GTTCCGTAGCACCGAA-1-0	1885	5778	12.2361	10X	P1N_10X	Normal	P1
GTTCCGTAGCTGTTAC-1-0	594	1489	20.685	10X	P1N_10X	Normal	P1
GTTCCGTAGGAGCAAA-1-0	8128	61235	8.57516	10X	P1N_10X	Normal	P1
GTTCCGTCACTGAATC-1-0	779	3363	44157	10X	P1N_10X	Normal	P1
GTTCCGTGTTCCTACC-1-0	2487	6778	10.3865	10X	P1N_10X	Normal	P1
GTTCCGTTCATTTGTC-1-0	477	1051	34.0628	10X	P1N_10X	Normal	P1
GTTCGCTAGTACCCTA-1-0	578	1787	18.8025	10X	P1N_10X	Normal	P1
GTTCGCTCACGTGTGC-1-0	545	1203	26.3508	10X	P1N_10X	Normal	P1
GTTCGCTGTCACTCGG-1-0	4918	34424	11.6053	10X	P1N_10X	Normal	P1
GTTCGCTTCCGCGATG-1-0	1911	4997	32.1993	10X	P1N_10X	Normal	P1
GTTCTATAGCTAGAGC-1-0	1108	1939	5.62145	10X	P1N_10X	Normal	P1
GTTCTATAGTCGAAGC-1-0	885	2571	17.8919	10X	P1N_10X	Normal	P1
GTTCTATCAAGCACCC-1-0	5373	27973	8.17217	10X	P1N_10X	Normal	P1
GTTCTATGTTGCTCCT-1-0	683	1613	24.1166	10X	P1N_10X	Normal	P1
GTTGAACAGCCTGGAA-1-0	708	1806	24.1971	10X	P1N_10X	Normal	P1
GTTGCGGCATCGGAGA-1-0	895	2269	20.6258	10X	P1N_10X	Normal	P1
GTTGCGGTCATCACCC-1-0	2953	12107	13.5294	10X	P1N_10X	Normal	P1
GTTGCTCAGCTCCGAC-1-0	2411	8306	12.4609	10X	P1N_10X	Normal	P1
GTTGCTCCATGAATCC-1-0	283	2859	85.1696	10X	P1N_10X	Normal	P1
GTTGCTCGTCGTATTG-1-0	872	1824	14.5833	10X	P1N_10X	Normal	P1
GTTGCTCTCGTCACCT-1-0	368	2839	81.8246	10X	P1N_10X	Normal	P1
GTTGTAGGTATTTCTC-1-0	1104	3293	9.89979	10X	P1N_10X	Normal	P1
GTTGTCCAGGCACGAT-1-0	247	5815	92.1582	10X	P1N_10X	Normal	P1
GTTGTCCAGGTCCGAA-1-0	1810	5502	8.96038	10X	P1N_10X	Normal	P1
GTTGTCCCAGTTTGGT-1-0	616	1799	21.234	10X	P1N_10X	Normal	P1
GTTGTCCCATTGTAGC-1-0	198	1143	78.4777	10X	P1N_10X	Normal	P1
GTTGTCCGTCACCCTT-1-0	658	1670	16.8862	10X	P1N_10X	Normal	P1
GTTGTGAAGCGACTTT-1-0	539	1602	27.0911	10X	P1N_10X	Normal	P1
GTTGTGACAGACAAAT-1-0	1782	4815	8.72274	10X	P1N_10X	Normal	P1
GTTGTGACATTCAGCA-1-0	211	4310	91.9257	10X	P1N_10X	Normal	P1
GTTGTGATCGCCACTT-1-0	3852	12751	5.48977	10X	P1N_10X	Normal	P1
GTTTACTTCCGTGCGA-1-0	369	1270	56.2992	10X	P1N_10X	Normal	P1
GTTTACTTCGCCAGAC-1-0	817	1940	15.4639	10X	P1N_10X	Normal	P1
GTTTGGAAGGCGCTTC-1-0	3276	13404	33.9749	10X	P1N_10X	Normal	P1
GTTTGGAGTCACGTGC-1-0	805	2067	25.0121	10X	P1N_10X	Normal	P1
TAACACGAGCGCCTTG-1-0	3224	10621	0.0470765	10X	P1N_10X	Normal	P1
TAACACGAGGCCTGAA-1-0	931	2767	24.3224	10X	P1N_10X	Normal	P1
TAACACGAGTATAGAC-1-0	3919	13569	4.1639	10X	P1N_10X	Normal	P1
TAACACGCAGGACAGT-1-0	1962	6312	9.7275	10X	P1N_10X	Normal	P1
TAACACGTCGTCGACG-1-0	1572	5075	6.95567	10X	P1N_10X	Normal	P1
TAACCAGCACTCTAGA-1-0	1800	5752	9.3185	10X	P1N_10X	Normal	P1
TAACCAGGTATGCGTT-1-0	1390	3430	11.8367	10X	P1N_10X	Normal	P1
TAACCAGGTCGAGCAA-1-0	219	3189	90.2477	10X	P1N_10X	Normal	P1
TAACGACAGACATACA-1-0	916	3114	21.8369	10X	P1N_10X	Normal	P1
TAACGACAGCACTGGA-1-0	723	1934	30.9721	10X	P1N_10X	Normal	P1
TAACTTCAGCTACTAC-1-0	756	2069	22.0396	10X	P1N_10X	Normal	P1
TAACTTCTCCACAGGC-1-0	2036	6270	7.16108	10X	P1N_10X	Normal	P1
TAAGCACAGCCGATAG-1-0	896	1935	26.8217	10X	P1N_10X	Normal	P1
TAAGCACCAACGAGGT-1-0	2162	5823	21.6212	10X	P1N_10X	Normal	P1
TAAGCACCACTTGAGT-1-0	657	1984	21.2198	10X	P1N_10X	Normal	P1
TAAGCACGTAGTCGGA-1-0	467	1686	42.3488	10X	P1N_10X	Normal	P1
TAAGCACGTTTCCCAC-1-0	805	7394	82.1206	10X	P1N_10X	Normal	P1
TAAGCGTAGGCCTTGC-1-0	1856	10020	58.8723	10X	P1N_10X	Normal	P1
TAAGCGTCAATGCAAA-1-0	3662	10083	6.01012	10X	P1N_10X	Normal	P1
TAAGTCGAGCGTGTCC-1-0	521	1213	37.0157	10X	P1N_10X	Normal	P1
TAATTCCAGCCTGGAA-1-0	1143	2708	19.1285	10X	P1N_10X	Normal	P1
TAATTCCGTCCTGTTC-1-0	863	2522	19.1515	10X	P1N_10X	Normal	P1
TACAACGTCCTTTGAT-1-0	653	1771	16.8831	10X	P1N_10X	Normal	P1
TACACCCCACCCTAGG-1-0	1888	4024	4.64712	10X	P1N_10X	Normal	P1
TACAGGTAGCGTTCAT-1-0	4303	15708	13.0825	10X	P1N_10X	Normal	P1
TACAGGTGTGAGATCG-1-0	115	634	79.653	10X	P1N_10X	Normal	P1
TACAGGTGTTCAGTAC-1-0	617	1593	19.209	10X	P1N_10X	Normal	P1
TACATTCCAGAGAATT-1-0	1289	2840	9.6831	10X	P1N_10X	Normal	P1
TACATTCGTAGATCCT-1-0	2421	6856	8.88273	10X	P1N_10X	Normal	P1
TACATTCGTCTTCCGT-1-0	764	2937	24.3786	10X	P1N_10X	Normal	P1
TACCCACCATGAGGGT-1-0	3543	13082	10.7935	10X	P1N_10X	Normal	P1
TACCCACGTTGCCATA-1-0	816	2450	14.2041	10X	P1N_10X	Normal	P1
TACCCACGTTTACGTG-1-0	301	1447	74.0843	10X	P1N_10X	Normal	P1
TACCCGTAGTACAGAT-1-0	563	1556	23.8432	10X	P1N_10X	Normal	P1
TACCCGTCAATGAACA-1-0	624	1699	22.3072	10X	P1N_10X	Normal	P1
TACCCGTCAGCCCACA-1-0	2064	6294	8.0394	10X	P1N_10X	Normal	P1
TACCCGTGTACGGTTT-1-0	2117	6219	4.93649	10X	P1N_10X	Normal	P1
TACCCGTTCTGATGGT-1-0	408	685	11.9708	10X	P1N_10X	Normal	P1
TACCCGTTCTTCGATT-1-0	4960	20346	15.7525	10X	P1N_10X	Normal	P1
TACCGAATCAGGCGAA-1-0	125	742	79.7844	10X	P1N_10X	Normal	P1
TACCGAATCGAAGCCC-1-0	1286	3524	13.2804	10X	P1N_10X	Normal	P1
TACCGGGGTATCTCGA-1-0	235	771	59.144	10X	P1N_10X	Normal	P1
TACCTCGAGCTCTATG-1-0	642	1972	20.8418	10X	P1N_10X	Normal	P1
TACCTCGCAGTCGTTA-1-0	791	2275	25.1429	10X	P1N_10X	Normal	P1
TACCTCGTCGAACCTA-1-0	2131	6849	6.21989	10X	P1N_10X	Normal	P1
TACCTGCTCCGAGCTG-1-0	754	2274	25.8135	10X	P1N_10X	Normal	P1
TACGCTCAGGGCAGGA-1-0	412	628	0	10X	P1N_10X	Normal	P1
TACGCTCAGGGTGGGA-1-0	592	1739	29.3272	10X	P1N_10X	Normal	P1
TACGGGCAGACGACGT-1-0	510	1360	37.5	10X	P1N_10X	Normal	P1
TACGGGCAGCAAGGAA-1-0	549	1809	28.6346	10X	P1N_10X	Normal	P1
TACGGGCAGGATTACA-1-0	2080	6099	7.6242	10X	P1N_10X	Normal	P1
TACGGGCCAATGCTCA-1-0	2275	6922	7.18001	10X	P1N_10X	Normal	P1
TACGGGCGTTAAGTCC-1-0	1760	5604	10.9921	10X	P1N_10X	Normal	P1
TACGGGCTCTGTGCTC-1-0	6215	37094	9.02033	10X	P1N_10X	Normal	P1
TACGTCCCAGTCAGCC-1-0	5904	33038	11.3899	10X	P1N_10X	Normal	P1
TACGTCCCAGTCGGAA-1-0	1937	6043	10.2598	10X	P1N_10X	Normal	P1
TACGTCCGTCTCCTGT-1-0	606	1501	20.5197	10X	P1N_10X	Normal	P1
TACGTCCTCGACCTAA-1-0	4021	13589	6.83641	10X	P1N_10X	Normal	P1
TACGTCCTCTTGAGCA-1-0	648	1111	2.43024	10X	P1N_10X	Normal	P1
TACTTACAGCCTATCA-1-0	685	1623	19.7782	10X	P1N_10X	Normal	P1
TACTTACAGTAAACTG-1-0	426	1538	61.0533	10X	P1N_10X	Normal	P1
TACTTACCAAATTGCC-1-0	117	1036	86.39	10X	P1N_10X	Normal	P1
TACTTCAAGAATCCCT-1-0	1056	3584	16.3225	10X	P1N_10X	Normal	P1
TAGACCACAGAATCGG-1-0	5866	34543	14.3734	10X	P1N_10X	Normal	P1
TAGACCATCTTGGTGA-1-0	1078	3408	44.5129	10X	P1N_10X	Normal	P1
TAGACTGGTGAGACGT-1-0	871	1876	16.6844	10X	P1N_10X	Normal	P1
TAGACTGTCCCAGGCA-1-0	318	862	53.0162	10X	P1N_10X	Normal	P1
TAGAGTCAGTACCATC-1-0	3143	8018	5.18833	10X	P1N_10X	Normal	P1
TAGAGTCGTATAATGG-1-0	5885	39658	18.2813	10X	P1N_10X	Normal	P1
TAGAGTCTCTCTCCGA-1-0	1936	5577	0.0179308	10X	P1N_10X	Normal	P1
TAGATCGAGTTGTCGT-1-0	605	1534	27.8357	10X	P1N_10X	Normal	P1
TAGATCGGTGTCCTAA-1-0	476	1106	26.1302	10X	P1N_10X	Normal	P1
TAGATCGTCGCTTTAT-1-0	406	1163	41.6165	10X	P1N_10X	Normal	P1
TAGCACAAGTAGTCAA-1-0	250	691	27.2069	10X	P1N_10X	Normal	P1
TAGCACAGTACCAATC-1-0	2801	10914	7.30255	10X	P1N_10X	Normal	P1
TAGCACATCGAGTGAG-1-0	552	1947	25.5778	10X	P1N_10X	Normal	P1
TAGGAGGCAAGCTGCC-1-0	499	9709	92.5739	10X	P1N_10X	Normal	P1
TAGGAGGGTGGATACG-1-0	1963	5153	20.9781	10X	P1N_10X	Normal	P1
TAGGGTTGTTGACGGA-1-0	569	1592	29.0201	10X	P1N_10X	Normal	P1
TAGGTACTCGCAATGT-1-0	4034	19266	6.84107	10X	P1N_10X	Normal	P1
TAGGTTGGTGCACGCT-1-0	726	2178	26.8595	10X	P1N_10X	Normal	P1
TAGGTTGTCGTCCATC-1-0	1422	2842	14.0042	10X	P1N_10X	Normal	P1
TAGTGCAGTATGACAA-1-0	420	6656	90.4748	10X	P1N_10X	Normal	P1
TATACCTAGGTGAGCT-1-0	641	1682	26.0404	10X	P1N_10X	Normal	P1
TATACCTTCAGCAGAG-1-0	744	1946	18.3453	10X	P1N_10X	Normal	P1
TATACCTTCGTAGGAG-1-0	128	869	78.8262	10X	P1N_10X	Normal	P1
TATATCCAGACACACG-1-0	1052	2787	19.268	10X	P1N_10X	Normal	P1
TATATCCAGGGAGATA-1-0	419	1312	44.1311	10X	P1N_10X	Normal	P1
TATATCCGTTATGTCG-1-0	546	1741	18.2079	10X	P1N_10X	Normal	P1
TATCAGGGTCACTTAG-1-0	196	1852	85.7991	10X	P1N_10X	Normal	P1
TATCCTATCTAAGAAG-1-0	1192	3311	36.5448	10X	P1N_10X	Normal	P1
TATCGCCCAGACCCGT-1-0	565	1652	41.586	10X	P1N_10X	Normal	P1
TATCGCCTCTACGGTA-1-0	2005	6152	7.60728	10X	P1N_10X	Normal	P1
TATCTGTCAACCAACT-1-0	849	2029	18.7777	10X	P1N_10X	Normal	P1
TATCTGTCAACCGGAA-1-0	1471	4867	15.1223	10X	P1N_10X	Normal	P1
TATCTGTCAACTAGAA-1-0	1601	4908	7.53871	10X	P1N_10X	Normal	P1
TATCTTGAGTGCCCGT-1-0	2563	6393	6.16299	10X	P1N_10X	Normal	P1
TATCTTGGTTCAATCG-1-0	538	1461	41.41	10X	P1N_10X	Normal	P1
TATCTTGTCGTTCTAT-1-0	494	1273	31.4218	10X	P1N_10X	Normal	P1
TATGTTCAGCGATGCA-1-0	539	1591	21.6216	10X	P1N_10X	Normal	P1
TATGTTCTCCCGTGTT-1-0	2596	7530	9.42895	10X	P1N_10X	Normal	P1
TATTGCTCAAGCACCC-1-0	3362	25489	5.25325	10X	P1N_10X	Normal	P1
TATTGCTGTAAGGCCA-1-0	1868	5989	11.1538	10X	P1N_10X	Normal	P1
TATTGGGAGAGGCCAT-1-0	582	1468	24.9319	10X	P1N_10X	Normal	P1
TATTGGGCATGACGTT-1-0	2363	8122	7.32578	10X	P1N_10X	Normal	P1
TATTGGGTCAGACCCG-1-0	172	4275	93.8947	10X	P1N_10X	Normal	P1
TATTTCGGTTAAGGGC-1-0	1029	2749	27.1371	10X	P1N_10X	Normal	P1
TATTTCGGTTAGGAGC-1-0	605	1877	33.9371	10X	P1N_10X	Normal	P1
TATTTCGTCCTGCCAT-1-0	1686	8299	57.1274	10X	P1N_10X	Normal	P1
TATTTCGTCTCCTGCA-1-0	2741	11192	6.53145	10X	P1N_10X	Normal	P1
TCAAGACGTCTACATG-1-0	2798	11368	41.2913	10X	P1N_10X	Normal	P1
TCAAGACTCCCTTTGG-1-0	178	9533	0	10X	P1N_10X	Normal	P1
TCAAGACTCGACGATT-1-0	1512	6004	46.7355	10X	P1N_10X	Normal	P1
TCAAGACTCGATTGAC-1-0	106	674	80.2671	10X	P1N_10X	Normal	P1
TCAAGACTCTGGTCAA-1-0	5952	30295	17.1778	10X	P1N_10X	Normal	P1
TCAAGCAAGAAGGTAG-1-0	3258	10625	12.7529	10X	P1N_10X	Normal	P1
TCAAGCAAGCCACCGT-1-0	2424	8409	8.47901	10X	P1N_10X	Normal	P1
TCAAGCAAGCCTAACT-1-0	442	973	32.3741	10X	P1N_10X	Normal	P1
TCAAGCAAGTATCTGC-1-0	2975	11243	7.59584	10X	P1N_10X	Normal	P1
TCAAGCAGTATTTCTC-1-0	1878	5349	9.59058	10X	P1N_10X	Normal	P1
TCAAGCAGTTAATGAG-1-0	7145	48431	8.07128	10X	P1N_10X	Normal	P1
TCAAGTGAGGCTCTCG-1-0	484	1460	30.6164	10X	P1N_10X	Normal	P1
TCAAGTGGTGTTATCG-1-0	3794	11868	8.55241	10X	P1N_10X	Normal	P1
TCAATCTAGAACGTGC-1-0	1910	5968	10.3385	10X	P1N_10X	Normal	P1
TCAATCTCAAACCACT-1-0	2152	7836	6.84022	10X	P1N_10X	Normal	P1
TCAATCTGTGCCCTTT-1-0	636	2063	20.3102	10X	P1N_10X	Normal	P1
TCAATCTTCGGTGCAC-1-0	1227	5269	46.1378	10X	P1N_10X	Normal	P1
TCAATTCTCAGCGCGT-1-0	356	529	9.4518	10X	P1N_10X	Normal	P1
TCACAAGCACCAAATC-1-0	799	1838	16.1589	10X	P1N_10X	Normal	P1
TCACAAGCACCCTTGT-1-0	2210	7936	8.10232	10X	P1N_10X	Normal	P1
TCACAAGCAGTAACAA-1-0	896	2165	22.9561	10X	P1N_10X	Normal	P1
TCACACCAGGAATGTT-1-0	778	1530	7.9085	10X	P1N_10X	Normal	P1
TCACACCGTTCGGTTA-1-0	3429	11797	13.3424	10X	P1N_10X	Normal	P1
TCACATTAGATCACTC-1-0	2525	10449	11.5322	10X	P1N_10X	Normal	P1
TCACATTCACAACATC-1-0	140	7498	0.0133369	10X	P1N_10X	Normal	P1
TCACATTCACTCTGCT-1-0	780	1890	18.6772	10X	P1N_10X	Normal	P1
TCACATTCAGCAGATG-1-0	2392	7978	7.80897	10X	P1N_10X	Normal	P1
TCACATTCAGTTAGGG-1-0	796	2187	25.8345	10X	P1N_10X	Normal	P1
TCACATTGTCTGCGCA-1-0	1370	2941	17.6131	10X	P1N_10X	Normal	P1
TCACATTTCACACGAT-1-0	1411	2804	1.67618	10X	P1N_10X	Normal	P1
TCACGCTAGCGATGAC-1-0	837	2230	13.7668	10X	P1N_10X	Normal	P1
TCACGCTAGTAAAGCT-1-0	3011	10878	10.9671	10X	P1N_10X	Normal	P1
TCACGCTTCAAACGTC-1-0	688	1606	35.99	10X	P1N_10X	Normal	P1
TCACTATCACGACCTG-1-0	1713	5052	14.905	10X	P1N_10X	Normal	P1
TCACTATGTGACAGCA-1-0	1168	3723	17.7008	10X	P1N_10X	Normal	P1
TCACTATGTGCGACAA-1-0	118	1276	87.5392	10X	P1N_10X	Normal	P1
TCACTATTCTACTATC-1-0	2973	8932	5.1948	10X	P1N_10X	Normal	P1
TCACTCGAGACCGCCT-1-0	6203	33405	17.4255	10X	P1N_10X	Normal	P1
TCACTCGGTCGTACAT-1-0	2692	8029	8.56894	10X	P1N_10X	Normal	P1
TCAGCAAAGCACACCC-1-0	814	2118	17.847	10X	P1N_10X	Normal	P1
TCAGCAACAGATGCGA-1-0	190	572	58.042	10X	P1N_10X	Normal	P1
TCAGCCTAGCTAAATG-1-0	102	3742	0.080171	10X	P1N_10X	Normal	P1
TCAGCCTAGGCCTGCT-1-0	547	1357	24.0236	10X	P1N_10X	Normal	P1
TCAGCCTCAAATCCCA-1-0	5670	41028	3.95827	10X	P1N_10X	Normal	P1
TCAGGGCCAATTAGGA-1-0	2224	6754	10.4827	10X	P1N_10X	Normal	P1
TCAGGGCGTGAGACGT-1-0	5893	34940	14.6422	10X	P1N_10X	Normal	P1
TCAGGGCGTTGCCATA-1-0	188	524	52.2901	10X	P1N_10X	Normal	P1
TCAGGGCTCATTCACT-1-0	800	2298	29.1558	10X	P1N_10X	Normal	P1
TCAGGGCTCCGATAGT-1-0	2229	7305	5.55784	10X	P1N_10X	Normal	P1
TCAGGTAAGATCGCTT-1-0	1290	4296	48.5335	10X	P1N_10X	Normal	P1
TCAGGTAAGTATAACG-1-0	615	1775	24.6197	10X	P1N_10X	Normal	P1
TCAGGTATCATGAGGG-1-0	3299	11671	15.0458	10X	P1N_10X	Normal	P1
TCAGTCCCAACCAGAG-1-0	2991	13225	7.16068	10X	P1N_10X	Normal	P1
TCAGTCCCAATACGCT-1-0	2584	6164	3.39066	10X	P1N_10X	Normal	P1
TCAGTCCCACTAGTAC-1-0	100	4445	0.0674916	10X	P1N_10X	Normal	P1
TCAGTCCGTAGACGGT-1-0	1828	6419	13.1173	10X	P1N_10X	Normal	P1
TCAGTGAAGGCAATGC-1-0	289	5076	91.2924	10X	P1N_10X	Normal	P1
TCAGTGAGTCTACATG-1-0	1042	2759	21.457	10X	P1N_10X	Normal	P1
TCAGTGAGTGAGAGGG-1-0	505	1451	21.9848	10X	P1N_10X	Normal	P1
TCAGTTTGTAGGTAGC-1-0	640	1832	34.1703	10X	P1N_10X	Normal	P1
TCAGTTTTCGCGTTTC-1-0	6791	42896	11.7167	10X	P1N_10X	Normal	P1
TCATACTAGGTCGTCC-1-0	1996	6536	10.5722	10X	P1N_10X	Normal	P1
TCATACTCATAGCACT-1-0	814	1873	23.8121	10X	P1N_10X	Normal	P1
TCATACTGTCTTGCTC-1-0	116	1312	89.5579	10X	P1N_10X	Normal	P1
TCATATCAGTTGAAGT-1-0	1362	4138	15.2489	10X	P1N_10X	Normal	P1
TCATATCCAATTGAGA-1-0	603	1998	23.974	10X	P1N_10X	Normal	P1
TCATATCCACGAGGTA-1-0	3915	16194	22.0452	10X	P1N_10X	Normal	P1
TCATCATGTCCACTCT-1-0	931	2767	16.3354	10X	P1N_10X	Normal	P1
TCATCCGGTCAGGCAA-1-0	2114	6997	5.4309	10X	P1N_10X	Normal	P1
TCATCCGGTTCGGCCA-1-0	2417	7200	6.33333	10X	P1N_10X	Normal	P1
TCATGAGCAATAGGAT-1-0	560	1962	25.8919	10X	P1N_10X	Normal	P1
TCATGAGGTATGGGAC-1-0	4590	28830	9.90982	10X	P1N_10X	Normal	P1
TCATGCCCAACTCGTA-1-0	521	1400	40.0714	10X	P1N_10X	Normal	P1
TCATGCCGTTTGAAAG-1-0	2243	5037	3.61326	10X	P1N_10X	Normal	P1
TCATGCCTCTTCGTGC-1-0	3626	13146	10.8094	10X	P1N_10X	Normal	P1
TCATGGAGTATGTCTG-1-0	709	1856	18.4267	10X	P1N_10X	Normal	P1
TCATGGAGTCCATCTC-1-0	2254	7519	7.4079	10X	P1N_10X	Normal	P1
TCATGGAGTCCTGTCT-1-0	256	2700	84.4074	10X	P1N_10X	Normal	P1
TCATGGAGTGGGTCAA-1-0	1805	4304	6.99349	10X	P1N_10X	Normal	P1
[truncated: 45,845 more rows]

## Sheet: QC_metrics_filterd
n_genes	total_counts	pct_counts_mt	platform	sample	report	cell_type
5430	26791	10.8432	10X	P2N_10X	Normal	Macrophages
6915	44144	15.898	10X	P2N_10X	Normal	Luminal
1075	2752	19.5131	10X	P2N_10X	Normal	CD4 T cells
1089	3556	11.6423	10X	P2N_10X	Normal	MFB
4161	19924	14.8916	10X	P2N_10X	Normal	Basal
3561	11143	10.2037	10X	P2N_10X	Normal	Endothelial
2269	8380	5.73986	10X	P2N_10X	Normal	Mast cells
747	2137	29.387	10X	P2N_10X	Normal	CD8 T cells
7064	48774	10.5097	10X	P2N_10X	Normal	Luminal
4006	17391	9.78092	10X	P2N_10X	Normal	Macrophages
2397	8032	6.03835	10X	P2N_10X	Normal	CD8 T cells
2973	13142	9.29082	10X	P2N_10X	Normal	Macrophages
6361	42311	16.4094	10X	P2N_10X	Normal	Basal
2375	8245	6.31898	10X	P2N_10X	Normal	CD8 T cells
2741	10386	9.04102	10X	P2N_10X	Normal	Mast cells
2130	8188	10.8451	10X	P2N_10X	Normal	Macrophages
2317	7906	4.64204	10X	P2N_10X	Normal	Mast cells
919	3046	19.304	10X	P2N_10X	Normal	CD8 T cells
1776	6110	6.79214	10X	P2N_10X	Normal	Mast cells
1256	3241	16.1678	10X	P2N_10X	Normal	CD8 T cells
2231	8516	8.71301	10X	P2N_10X	Normal	Macrophages
4358	15949	8.67139	10X	P2N_10X	Normal	Endothelial
1297	3164	15.2339	10X	P2N_10X	Normal	CD4 T cells
2002	5387	5.82885	10X	P2N_10X	Normal	MFB
1874	7043	7.59619	10X	P2N_10X	Normal	Mast cells
6956	45439	9.55787	10X	P2N_10X	Normal	Luminal
1980	6548	7.57483	10X	P2N_10X	Normal	CD8 T cells
4124	19353	9.18204	10X	P2N_10X	Normal	Macrophages
926	2592	29.9383	10X	P2N_10X	Normal	Mast cells
2352	9124	7.36519	10X	P2N_10X	Normal	Mast cells
1181	2454	22.5346	10X	P2N_10X	Normal	Macrophages
6057	40451	20.7807	10X	P2N_10X	Normal	Luminal
3041	12950	26.7799	10X	P2N_10X	Normal	Luminal
2475	8719	8.76247	10X	P2N_10X	Normal	CD8 T cells
4389	15162	7.84857	10X	P2N_10X	Normal	Basal
2319	7209	6.36704	10X	P2N_10X	Normal	CD8 T cells
735	2117	16.7218	10X	P2N_10X	Normal	CD8 T cells
3116	8976	6.59537	10X	P2N_10X	Normal	MFB
6074	36939	11.4838	10X	P2N_10X	Normal	Luminal
3033	12628	28.8248	10X	P2N_10X	Normal	Basal
2121	6679	8.90852	10X	P2N_10X	Normal	CD8 T cells
4223	14547	4.82574	10X	P2N_10X	Normal	Endothelial
676	2180	14.1284	10X	P2N_10X	Normal	CD8 T cells
1917	6329	9.93838	10X	P2N_10X	Normal	Mast cells
4499	16524	8.43621	10X	P2N_10X	Normal	Luminal
6070	31118	13.3942	10X	P2N_10X	Normal	Luminal
4928	24652	13.078	10X	P2N_10X	Normal	Luminal
5283	26599	14.1923	10X	P2N_10X	Normal	Basal
1981	7055	8.1219	10X	P2N_10X	Normal	Mast cells
1210	2583	12.9694	10X	P2N_10X	Normal	CD8 T cells
1248	3114	18.6577	10X	P2N_10X	Normal	MFB
4299	16230	13.0129	10X	P2N_10X	Normal	Basal
2107	6825	11.9267	10X	P2N_10X	Normal	B cells
5918	33636	14.5975	10X	P2N_10X	Normal	Luminal
2015	6720	6.86012	10X	P2N_10X	Normal	CD8 T cells
944	2988	26.1714	10X	P2N_10X	Normal	CD8 T cells
6637	43559	9.50206	10X	P2N_10X	Normal	Luminal
2132	6468	5.4731	10X	P2N_10X	Normal	CD8 T cells
4213	21276	7.48261	10X	P2N_10X	Normal	Macrophages
780	2361	22.6599	10X	P2N_10X	Normal	CD8 T cells
917	2832	16.8079	10X	P2N_10X	Normal	CD8 T cells
3255	16677	17.3832	10X	P2N_10X	Normal	Basal
7160	49656	18.4892	10X	P2N_10X	Normal	Basal
4263	17944	16.6128	10X	P2N_10X	Normal	Basal
6425	48361	16.0625	10X	P2N_10X	Normal	Luminal
2634	10888	9.12013	10X	P2N_10X	Normal	Mast cells
1806	4917	9.55867	10X	P2N_10X	Normal	Mast cells
2061	7180	7.5766	10X	P2N_10X	Normal	Macrophages
2253	8328	7.44476	10X	P2N_10X	Normal	Mast cells
1696	6058	14.3282	10X	P2N_10X	Normal	Macrophages
4288	16630	3.62598	10X	P2N_10X	Normal	Endothelial
4105	20635	6.68282	10X	P2N_10X	Normal	Macrophages
2594	6459	11.9059	10X	P2N_10X	Normal	MFB
991	3950	7.11392	10X	P2N_10X	Normal	Macrophages
884	3066	27.1363	10X	P2N_10X	Normal	CD8 T cells
6215	38595	9.93911	10X	P2N_10X	Normal	Luminal
5597	23965	11.5752	10X	P2N_10X	Normal	Basal
6281	31089	15.253	10X	P2N_10X	Normal	Basal
708	2034	24.7788	10X	P2N_10X	Normal	CD8 T cells
5385	22878	9.93531	10X	P2N_10X	Normal	Luminal
5923	27820	12.9403	10X	P2N_10X	Normal	Luminal
2603	9590	7.77894	10X	P2N_10X	Normal	Mast cells
3584	17255	14.6624	10X	P2N_10X	Normal	Luminal
4806	17902	12898	10X	P2N_10X	Normal	Basal
3628	11486	6.44263	10X	P2N_10X	Normal	Endothelial
7310	48204	11.9886	10X	P2N_10X	Normal	Luminal
2598	10526	8.60726	10X	P2N_10X	Normal	CD8 T cells
2219	7440	7.33871	10X	P2N_10X	Normal	CD8 T cells
2874	13212	11.3306	10X	P2N_10X	Normal	Mast cells
2094	5131	11.5377	10X	P2N_10X	Normal	CD8 T cells
999	3623	28.7055	10X	P2N_10X	Normal	Macrophages
4498	24342	6.71679	10X	P2N_10X	Normal	Macrophages
5368	22470	11.9181	10X	P2N_10X	Normal	Basal
945	2505	21.2375	10X	P2N_10X	Normal	CD4 T cells
3399	11834	9.47271	10X	P2N_10X	Normal	Macrophages
1727	5313	6.94523	10X	P2N_10X	Normal	CD8 T cells
2179	6605	8.0545	10X	P2N_10X	Normal	CD8 T cells
2022	4751	16.8386	10X	P2N_10X	Normal	Basal
770	2287	21.5566	10X	P2N_10X	Normal	CD8 T cells
6752	42076	9.92014	10X	P2N_10X	Normal	Luminal
928	2294	23.1473	10X	P2N_10X	Normal	CD8 T cells
2353	8480	8.01887	10X	P2N_10X	Normal	Macrophages
2415	7456	3.51395	10X	P2N_10X	Normal	CD8 T cells
992	2504	9.66454	10X	P2N_10X	Normal	Macrophages
1884	7104	13.232	10X	P2N_10X	Normal	Macrophages
1836	5198	5.42516	10X	P2N_10X	Normal	CD8 T cells
1940	6164	7.44646	10X	P2N_10X	Normal	CD8 T cells
6215	37475	11.1674	10X	P2N_10X	Normal	Luminal
5697	27992	13.9468	10X	P2N_10X	Normal	Basal
659	2185	26.0412	10X	P2N_10X	Normal	CD8 T cells
874	2334	16.4096	10X	P2N_10X	Normal	CD4 T cells
816	2329	10.6054	10X	P2N_10X	Normal	CD4 T cells
1526	5625	10.3111	10X	P2N_10X	Normal	Mast cells
2970	10541	18.5656	10X	P2N_10X	Normal	Macrophages
2131	6604	8.50999	10X	P2N_10X	Normal	CD8 T cells
3178	8134	15.5643	10X	P2N_10X	Normal	Basal
1477	5092	12.392	10X	P2N_10X	Normal	CD4 T cells
2090	7771	6.07386	10X	P2N_10X	Normal	Mast cells
2414	9331	6.92316	10X	P2N_10X	Normal	Macrophages
4532	16355	9.44665	10X	P2N_10X	Normal	Luminal
2075	7541	15.7671	10X	P2N_10X	Normal	Macrophages
4312	18940	15.0106	10X	P2N_10X	Normal	Basal
4598	17872	12.5168	10X	P2N_10X	Normal	Basal
937	2449	11.6374	10X	P2N_10X	Normal	CD4 T cells
2292	7805	8.31518	10X	P2N_10X	Normal	Macrophages
819	2310	21.2121	10X	P2N_10X	Normal	CD8 T cells
1660	3937	7.28981	10X	P2N_10X	Normal	Mast cells
1058	3138	27.3741	10X	P2N_10X	Normal	CD8 T cells
2317	7359	6.95747	10X	P2N_10X	Normal	CD8 T cells
2249	5487	3.51741	10X	P2N_10X	Normal	Macrophages
2363	6900	6.47826	10X	P2N_10X	Normal	CD8 T cells
5396	28373	6.56963	10X	P2N_10X	Normal	Macrophages
2016	6174	5.50696	10X	P2N_10X	Normal	CD4 T cells
2889	12309	10.0739	10X	P2N_10X	Normal	Macrophages
3084	12971	9.15118	10X	P2N_10X	Normal	Macrophages
6495	39200	12.051	10X	P2N_10X	Normal	Luminal
6723	46717	13.1644	10X	P2N_10X	Normal	Basal
746	2032	28.4941	10X	P2N_10X	Normal	CD8 T cells
1088	2969	16.5376	10X	P2N_10X	Normal	CD8 T cells
2348	8590	7.77648	10X	P2N_10X	Normal	CD4 T cells
1453	4267	11.6944	10X	P2N_10X	Normal	CD4 T cells
6757	39901	11.2203	10X	P2N_10X	Normal	Basal
966	2277	19.3676	10X	P2N_10X	Normal	CD4 T cells
990	2659	18.1271	10X	P2N_10X	Normal	CD8 T cells
3057	13132	6.31282	10X	P2N_10X	Normal	Macrophages
1647	6286	8.54279	10X	P2N_10X	Normal	Mast cells
1929	6322	7.33945	10X	P2N_10X	Normal	Mast cells
6396	45374	23.0396	10X	P2N_10X	Normal	Luminal
3108	10809	14.1456	10X	P2N_10X	Normal	Basal
2611	6016	8.61037	10X	P2N_10X	Normal	Endothelial
935	2711	17.7425	10X	P2N_10X	Normal	CD4 T cells
1180	3647	17.7132	10X	P2N_10X	Normal	CD4 T cells
1895	5444	10.5253	10X	P2N_10X	Normal	CD8 T cells
2182	8025	10.2555	10X	P2N_10X	Normal	B cells
1648	4773	9.7842	10X	P2N_10X	Normal	CD8 T cells
1465	3830	8.01567	10X	P2N_10X	Normal	CD8 T cells
2111	7656	10.593	10X	P2N_10X	Normal	Basal
6396	36946	10.2366	10X	P2N_10X	Normal	Luminal
762	2229	22.0727	10X	P2N_10X	Normal	CD8 T cells
1842	5880	8.5034	10X	P2N_10X	Normal	CD8 T cells
2504	10848	9.9281	10X	P2N_10X	Normal	Mast cells
2647	10762	5.06411	10X	P2N_10X	Normal	Mast cells
1645	5059	7.7288	10X	P2N_10X	Normal	CD8 T cells
6197	32911	9.3373	10X	P2N_10X	Normal	Endothelial
2212	4940	7.61134	10X	P2N_10X	Normal	Basal
3473	16486	8.41926	10X	P2N_10X	Normal	Macrophages
3464	14847	7.4089	10X	P2N_10X	Normal	Macrophages
3651	11229	11.4792	10X	P2N_10X	Normal	Basal
2001	5919	5.81179	10X	P2N_10X	Normal	CD8 T cells
3519	11368	6.22801	10X	P2N_10X	Normal	Endothelial
1841	7379	7.46714	10X	P2N_10X	Normal	Mast cells
2530	9544	15.35	10X	P2N_10X	Normal	CD4 T cells
1917	6005	10.5912	10X	P2N_10X	Normal	CD8 T cells
1955	6969	8.13603	10X	P2N_10X	Normal	Mast cells
1354	5013	27.1095	10X	P2N_10X	Normal	Macrophages
3524	13702	19.8876	10X	P2N_10X	Normal	Basal
2110	7852	19.6001	10X	P2N_10X	Normal	Macrophages
1668	4572	9.44882	10X	P2N_10X	Normal	Macrophages
3606	15675	17.6459	10X	P2N_10X	Normal	Basal
3691	12637	10.1765	10X	P2N_10X	Normal	Basal
3858	17533	7.21497	10X	P2N_10X	Normal	Macrophages
2818	10780	7.76438	10X	P2N_10X	Normal	Luminal
1554	4354	23.1282	10X	P2N_10X	Normal	Macrophages
3610	14447	11.068	10X	P2N_10X	Normal	MFB
949	2027	20.1776	10X	P2N_10X	Normal	CD8 T cells
6397	36260	12.9399	10X	P2N_10X	Normal	Luminal
3975	12840	7.11838	10X	P2N_10X	Normal	Endothelial
5028	29284	12.5051	10X	P2N_10X	Normal	Basal
2951	10830	11.385	10X	P2N_10X	Normal	MFB
3430	12105	23.2301	10X	P2N_10X	Normal	Luminal
2403	8439	6.74251	10X	P2N_10X	Normal	CD8 T cells
815	2085	19.1367	10X	P2N_10X	Normal	CD4 T cells
3210	11480	18.554	10X	P2N_10X	Normal	Basal
2453	9784	12.5511	10X	P2N_10X	Normal	Basal
3081	10648	14.4534	10X	P2N_10X	Normal	Macrophages
785	2115	19.7636	10X	P2N_10X	Normal	CD8 T cells
759	2206	23.8441	10X	P2N_10X	Normal	CD8 T cells
1551	4527	8.46035	10X	P2N_10X	Normal	CD8 T cells
1747	5306	10.6295	10X	P2N_10X	Normal	CD8 T cells
5085	28016	13.967	10X	P2N_10X	Normal	Basal
2022	6329	4.42408	10X	P2N_10X	Normal	CD8 T cells
6822	39817	12.8865	10X	P2N_10X	Normal	Luminal
2176	6611	9.52957	10X	P2N_10X	Normal	CD8 T cells
1966	6295	2.4305	10X	P2N_10X	Normal	Luminal
1385	3935	11.9187	10X	P2N_10X	Normal	Macrophages
1814	4820	11.0996	10X	P2N_10X	Normal	CD8 T cells
1799	5062	7.11181	10X	P2N_10X	Normal	NK cells
1775	6207	9.08652	10X	P2N_10X	Normal	CD8 T cells
2642	6466	5.36653	10X	P2N_10X	Normal	MFB
859	2255	13.6585	10X	P2N_10X	Normal	CD4 T cells
1840	6611	8.19846	10X	P2N_10X	Normal	CD8 T cells
4224	15215	11.6004	10X	P2N_10X	Normal	Basal
810	2146	25.3961	10X	P2N_10X	Normal	CD4 T cells
1083	2413	22.3788	10X	P2N_10X	Normal	Macrophages
6068	38272	15.5492	10X	P2N_10X	Normal	Luminal
2910	7728	5.75828	10X	P2N_10X	Normal	Luminal
1402	4938	16.9502	10X	P2N_10X	Normal	Mast cells
873	2109	18.9189	10X	P2N_10X	Normal	CD4 T cells
1771	4643	6.35365	10X	P2N_10X	Normal	CD8 T cells
1899	5474	6.90537	10X	P2N_10X	Normal	CD8 T cells
3628	16184	5.9565	10X	P2N_10X	Normal	CD4 T cells
704	2039	21.1378	10X	P2N_10X	Normal	CD4 T cells
1908	5518	7.30337	10X	P2N_10X	Normal	NK cells
1898	4959	10.123	10X	P2N_10X	Normal	CD8 T cells
756	2279	27.5998	10X	P2N_10X	Normal	CD4 T cells
1904	5167	5.49642	10X	P2N_10X	Normal	CD8 T cells
741	2121	27.157	10X	P2N_10X	Normal	CD8 T cells
2041	6893	10.5034	10X	P2N_10X	Normal	Mast cells
5073	22194	6.87123	10X	P2N_10X	Normal	Endothelial
3430	15150	9.95379	10X	P2N_10X	Normal	Macrophages
3656	12487	9.4258	10X	P2N_10X	Normal	Endothelial
1564	4480	9.50893	10X	P2N_10X	Normal	Macrophages
4245	13945	9.12872	10X	P2N_10X	Normal	Luminal
814	2236	24.5081	10X	P2N_10X	Normal	CD8 T cells
837	2292	21.1169	10X	P2N_10X	Normal	CD8 T cells
1336	4422	14.5183	10X	P2N_10X	Normal	Macrophages
3592	13989	10.0365	10X	P2N_10X	Normal	Macrophages
1000	2088	17.864	10X	P2N_10X	Normal	CD8 T cells
2061	6738	6.17394	10X	P2N_10X	Normal	CD8 T cells
1280	3419	6.69787	10X	P2N_10X	Normal	Basal
4672	20285	11.6096	10X	P2N_10X	Normal	Endothelial
1097	3177	15.266	10X	P2N_10X	Normal	Macrophages
1920	5820	7.38832	10X	P2N_10X	Normal	CD8 T cells
746	2144	28.9179	10X	P2N_10X	Normal	CD8 T cells
1985	6097	8.7092	10X	P2N_10X	Normal	CD8 T cells
2377	8504	9.16039	10X	P2N_10X	Normal	CD4 T cells
884	2193	12.8591	10X	P2N_10X	Normal	CD8 T cells
1878	5680	9.10211	10X	P2N_10X	Normal	CD4 T cells
1850	5518	10.6742	10X	P2N_10X	Normal	CD8 T cells
5850	34106	14.3758	10X	P2N_10X	Normal	Luminal
2920	11372	17.9828	10X	P2N_10X	Normal	Basal
1571	3712	14.6821	10X	P2N_10X	Normal	CD8 T cells
2645	11482	8.43059	10X	P2N_10X	Normal	Macrophages
4832	24410	21.3109	10X	P2N_10X	Normal	Basal
1121	2655	27.4953	10X	P2N_10X	Normal	CD8 T cells
1948	5752	11.6134	10X	P2N_10X	Normal	CD8 T cells
6993	46633	10.5333	10X	P2N_10X	Normal	Luminal
1118	3027	19.5573	10X	P2N_10X	Normal	CD4 T cells
4035	15023	4.6928	10X	P2N_10X	Normal	Macrophages
4389	24637	8.43853	10X	P2N_10X	Normal	Macrophages
2975	7526	5.70024	10X	P2N_10X	Normal	MFB
2853	11122	6.88725	10X	P2N_10X	Normal	Mast cells
817	3252	13.1304	10X	P2N_10X	Normal	CD8 T cells
938	2256	23.7145	10X	P2N_10X	Normal	Macrophages
2331	7228	8.1627	10X	P2N_10X	Normal	CD8 T cells
1895	6997	14.3061	10X	P2N_10X	Normal	Mast cells
2276	6327	8.78773	10X	P2N_10X	Normal	Mast cells
4836	19180	13.3316	10X	P2N_10X	Normal	Basal
793	2241	17.1798	10X	P2N_10X	Normal	CD8 T cells
926	2090	16.2679	10X	P2N_10X	Normal	CD8 T cells
852	2615	21.109	10X	P2N_10X	Normal	CD8 T cells
3197	9107	5.46832	10X	P2N_10X	Normal	Endothelial
775	2018	21.5064	10X	P2N_10X	Normal	CD8 T cells
7173	45585	10.6877	10X	P2N_10X	Normal	Luminal
868	2636	15.7815	10X	P2N_10X	Normal	CD8 T cells
1817	4936	8.18477	10X	P2N_10X	Normal	MFB
2465	9914	8.80573	10X	P2N_10X	Normal	Macrophages
1521	4058	5.5446	10X	P2N_10X	Normal	CD8 T cells
6727	39074	12.4891	10X	P2N_10X	Normal	Luminal
828	2541	24.3605	10X	P2N_10X	Normal	CD4 T cells
4693	19422	4.33014	10X	P2N_10X	Normal	Luminal
1988	5602	8.88968	10X	P2N_10X	Normal	CD4 T cells
1967	6736	8.84798	10X	P2N_10X	Normal	CD8 T cells
1134	4005	27.3658	10X	P2N_10X	Normal	CD8 T cells
3605	15703	13.8445	10X	P2N_10X	Normal	Basal
6152	33647	10.8658	10X	P2N_10X	Normal	Luminal
921	2567	18.9326	10X	P2N_10X	Normal	CD8 T cells
2206	6784	7.35554	10X	P2N_10X	Normal	CD8 T cells
750	2235	20.4027	10X	P2N_10X	Normal	CD8 T cells
3117	14114	7.404	10X	P2N_10X	Normal	Macrophages
6904	43541	11.7062	10X	P2N_10X	Normal	Luminal
2296	6856	9.08693	10X	P2N_10X	Normal	Macrophages
2661	10570	11.9395	10X	P2N_10X	Normal	Macrophages
1750	4105	24.7747	10X	P2N_10X	Normal	Macrophages
5405	26946	14.7369	10X	P2N_10X	Normal	Basal
940	2804	26.3195	10X	P2N_10X	Normal	CD8 T cells
1778	5242	7.63068	10X	P2N_10X	Normal	CD8 T cells
2775	10982	10.3806	10X	P2N_10X	Normal	Macrophages
2054	7524	11.4434	10X	P2N_10X	Normal	CD8 T cells
1924	4739	6.37265	10X	P2N_10X	Normal	NK cells
2452	7667	6.46928	10X	P2N_10X	Normal	CD8 T cells
2551	9093	20.9612	10X	P2N_10X	Normal	Basal
1708	4691	12.492	10X	P2N_10X	Normal	NK cells
3915	12764	7.74052	10X	P2N_10X	Normal	Endothelial
1942	7227	5.36876	10X	P2N_10X	Normal	CD8 T cells
1860	5370	10.6704	10X	P2N_10X	Normal	CD8 T cells
2749	8253	4.44687	10X	P2N_10X	Normal	NK cells
4737	24553	12.638	10X	P2N_10X	Normal	Luminal
2242	7864	7.15921	10X	P2N_10X	Normal	Macrophages
3658	16368	17.5831	10X	P2N_10X	Normal	Basal
4751	20930	18.4376	10X	P2N_10X	Normal	Luminal
2817	8775	7.87464	10X	P2N_10X	Normal	MFB
3010	12384	9.72222	10X	P2N_10X	Normal	Basal
4100	14498	3.8695	10X	P2N_10X	Normal	Endothelial
2023	6523	0	10X	P2N_10X	Normal	Luminal
2247	7648	7.03452	10X	P2N_10X	Normal	CD8 T cells
938	2648	23.3006	10X	P2N_10X	Normal	CD4 T cells
811	2432	23.602	10X	P2N_10X	Normal	CD4 T cells
1715	5523	12.8734	10X	P2N_10X	Normal	CD8 T cells
880	2247	21.8069	10X	P2N_10X	Normal	CD8 T cells
2262	9206	5.9635	10X	P2N_10X	Normal	CD4 T cells
2173	7691	6.73515	10X	P2N_10X	Normal	CD8 T cells
978	2960	24.223	10X	P2N_10X	Normal	CD4 T cells
1463	3062	11.3978	10X	P2N_10X	Normal	Macrophages
1862	4987	23.2805	10X	P2N_10X	Normal	Endothelial
1043	3049	11.4464	10X	P2N_10X	Normal	CD8 T cells
731	2145	26.8065	10X	P2N_10X	Normal	CD8 T cells
1947	6265	8.07662	10X	P2N_10X	Normal	CD8 T cells
1298	3726	25.6575	10X	P2N_10X	Normal	Macrophages
814	2111	12.8849	10X	P2N_10X	Normal	CD4 T cells
3672	12447	12.4849	10X	P2N_10X	Normal	Luminal
877	2874	27.2095	10X	P2N_10X	Normal	Mast cells
1020	2383	17.8347	10X	P2N_10X	Normal	CD8 T cells
2219	8746	7.35193	10X	P2N_10X	Normal	Macrophages
1773	5106	8.6369	10X	P2N_10X	Normal	Mast cells
2447	6214	19.1181	10X	P2N_10X	Normal	Luminal
1106	2523	11.8113	10X	P2N_10X	Normal	CD8 T cells
4156	12866	4.51578	10X	P2N_10X	Normal	Endothelial
736	2078	25.3609	10X	P2N_10X	Normal	CD8 T cells
2047	6985	6.39943	10X	P2N_10X	Normal	CD8 T cells
1342	3357	12.0643	10X	P2N_10X	Normal	Macrophages
3901	16133	16.7979	10X	P2N_10X	Normal	Basal
1790	4831	9.21134	10X	P2N_10X	Normal	NK cells
3728	13915	23.6939	10X	P2N_10X	Normal	Basal
2513	7219	5.09766	10X	P2N_10X	Normal	CD8 T cells
1274	3380	14.3787	10X	P2N_10X	Normal	CD8 T cells
6354	39468	8.44735	10X	P2N_10X	Normal	Luminal
2256	7079	7.88247	10X	P2N_10X	Normal	CD8 T cells
4118	14635	8.30202	10X	P2N_10X	Normal	Endothelial
2136	7167	8.92982	10X	P2N_10X	Normal	CD8 T cells
943	2291	18.8564	10X	P2N_10X	Normal	CD8 T cells
2434	7603	6.90517	10X	P2N_10X	Normal	CD8 T cells
2122	7950	9.16981	10X	P2N_10X	Normal	Macrophages
1952	6724	6.91553	10X	P2N_10X	Normal	Macrophages
1796	7185	7.43215	10X	P2N_10X	Normal	Mast cells
794	2427	21.6316	10X	P2N_10X	Normal	CD8 T cells
695	2015	26.9975	10X	P2N_10X	Normal	CD8 T cells
1376	4988	12.3897	10X	P2N_10X	Normal	Mast cells
2393	9210	10.4669	10X	P2N_10X	Normal	CD8 T cells
3243	8724	11.7492	10X	P2N_10X	Normal	Endothelial
1797	6390	12.7074	10X	P2N_10X	Normal	CD8 T cells
856	2296	27.6568	10X	P2N_10X	Normal	CD8 T cells
4687	27567	21.1993	10X	P2N_10X	Normal	Basal
2011	6439	7.4701	10X	P2N_10X	Normal	NK cells
2937	11223	7.05694	10X	P2N_10X	Normal	Macrophages
2546	6435	7.36597	10X	P2N_10X	Normal	MFB
3136	11193	15.3221	10X	P2N_10X	Normal	MFB
2342	7750	27.6645	10X	P2N_10X	Normal	CD8 T cells
708	2021	29.045	10X	P2N_10X	Normal	CD8 T cells
764	2165	17.6905	10X	P2N_10X	Normal	CD8 T cells
2528	9804	6.79315	10X	P2N_10X	Normal	Mast cells
822	2232	19.2204	10X	P2N_10X	Normal	CD8 T cells
2339	8063	7.87548	10X	P2N_10X	Normal	CD8 T cells
1789	5366	6.69027	10X	P2N_10X	Normal	CD8 T cells
4047	18436	12.5136	10X	P2N_10X	Normal	Basal
1045	2372	23.398	10X	P2N_10X	Normal	NK cells
3044	9172	18.8509	10X	P2N_10X	Normal	Basal
3602	16720	0.041866	10X	P2N_10X	Normal	Luminal
1380	4182	9.82783	10X	P2N_10X	Normal	CD8 T cells
922	2283	18.2654	10X	P2N_10X	Normal	CD8 T cells
822	2804	29.2083	10X	P2N_10X	Normal	Macrophages
5311	22637	12.6298	10X	P2N_10X	Normal	Basal
3112	9775	5.92327	10X	P2N_10X	Normal	Endothelial
3152	15003	8.39832	10X	P2N_10X	Normal	Macrophages
2025	6840	9.50292	10X	P2N_10X	Normal	CD8 T cells
1921	6647	7.28148	10X	P2N_10X	Normal	CD8 T cells
1741	6103	6.88186	10X	P2N_10X	Normal	CD4 T cells
2313	6713	10.0104	10X	P2N_10X	Normal	NK cells
3508	13295	14.3061	10X	P2N_10X	Normal	Basal
1726	4913	5.55669	10X	P2N_10X	Normal	CD8 T cells
2190	8632	6.88137	10X	P2N_10X	Normal	Macrophages
4268	27372	11.3254	10X	P2N_10X	Normal	Macrophages
935	2085	14.7722	10X	P2N_10X	Normal	CD4 T cells
922	2013	22.0566	10X	P2N_10X	Normal	Mast cells
999	2347	14.6996	10X	P2N_10X	Normal	CD4 T cells
4692	27057	10.6072	10X	P2N_10X	Normal	Macrophages
695	2337	19.4694	10X	P2N_10X	Normal	CD8 T cells
6315	31836	9.76253	10X	P2N_10X	Normal	Basal
1370	3486	15.8061	10X	P2N_10X	Normal	CD4 T cells
1022	2468	27.7958	10X	P2N_10X	Normal	Macrophages
6629	40068	10.6793	10X	P2N_10X	Normal	Luminal
728	2405	18.3784	10X	P2N_10X	Normal	CD8 T cells
830	2901	24.7156	10X	P2N_10X	Normal	CD8 T cells
1454	3564	13.2155	10X	P2N_10X	Normal	CD8 T cells
3837	13359	5.2998	10X	P2N_10X	Normal	Endothelial
1480	4482	14.1232	10X	P2N_10X	Normal	Macrophages
1872	5925	8.08439	10X	P2N_10X	Normal	CD8 T cells
2160	4790	19.2693	10X	P2N_10X	Normal	Endothelial
2190	6821	5.36578	10X	P2N_10X	Normal	CD8 T cells
2149	5553	18.5305	10X	P2N_10X	Normal	Macrophages
1598	4018	7.21752	10X	P2N_10X	Normal	CD8 T cells
2264	7712	6.10736	10X	P2N_10X	Normal	CD8 T cells
897	2664	18.3183	10X	P2N_10X	Normal	CD8 T cells
730	2161	25.4049	10X	P2N_10X	Normal	CD4 T cells
1564	4068	9.09538	10X	P2N_10X	Normal	CD8 T cells
3470	12642	12.4822	10X	P2N_10X	Normal	MFB
2612	7912	10.8696	10X	P2N_10X	Normal	MFB
4425	19047	16.3123	10X	P2N_10X	Normal	Luminal
4801	21277	14.8705	10X	P2N_10X	Normal	Basal
3456	10881	6.31376	10X	P2N_10X	Normal	Endothelial
6005	37015	9.76361	10X	P2N_10X	Normal	Luminal
4060	13523	11.181	10X	P2N_10X	Normal	Endothelial
845	2548	29.1601	10X	P2N_10X	Normal	CD8 T cells
2321	8667	9.33426	10X	P2N_10X	Normal	Mast cells
712	2201	22.5806	10X	P2N_10X	Normal	CD8 T cells
4079	18015	3.83014	10X	P2N_10X	Normal	CD4 T cells
3841	14454	14.5219	10X	P2N_10X	Normal	Basal
3926	21527	20.0307	10X	P2N_10X	Normal	Basal
2060	7340	8.13351	10X	P2N_10X	Normal	CD8 T cells
2857	10759	7.70518	10X	P2N_10X	Normal	CD8 T cells
2515	8578	5.24598	10X	P2N_10X	Normal	CD8 T cells
2064	6734	10.6623	10X	P2N_10X	Normal	CD8 T cells
2082	7649	7.68728	10X	P2N_10X	Normal	B cells
6320	31382	8.56542	10X	P2N_10X	Normal	Luminal
1603	5008	8.24681	10X	P2N_10X	Normal	CD8 T cells
1590	4141	22.1203	10X	P2N_10X	Normal	Mast cells
2530	7981	6.35259	10X	P2N_10X	Normal	CD8 T cells
3043	8539	9.72011	10X	P2N_10X	Normal	MFB
1338	2681	8.20589	10X	P2N_10X	Normal	MFB
1921	6097	11.4483	10X	P2N_10X	Normal	CD8 T cells
5366	31849	24.9898	10X	P2N_10X	Normal	Luminal
2909	9036	10.9783	10X	P2N_10X	Normal	Basal
3717	13282	14.7041	10X	P2N_10X	Normal	Basal
1001	2726	20.8731	10X	P2N_10X	Normal	CD4 T cells
1627	5353	5.06258	10X	P2N_10X	Normal	CD4 T cells
858	2322	27.5194	10X	P2N_10X	Normal	CD8 T cells
1496	3901	14.0733	10X	P2N_10X	Normal	CD4 T cells
2390	7124	7.03257	10X	P2N_10X	Normal	CD8 T cells
718	2207	24.7848	10X	P2N_10X	Normal	CD8 T cells
4532	23869	15.229	10X	P2N_10X	Normal	Macrophages
998	2854	19.4114	10X	P2N_10X	Normal	CD8 T cells
3358	13416	10.6067	10X	P2N_10X	Normal	Basal
1831	5247	8.55727	10X	P2N_10X	Normal	CD8 T cells
6261	34675	11.0858	10X	P2N_10X	Normal	Luminal
1580	4985	8.04413	10X	P2N_10X	Normal	CD4 T cells
5120	28405	12.3887	10X	P2N_10X	Normal	Luminal
3236	11413	10.6107	10X	P2N_10X	Normal	MFB
1995	5934	10.4988	10X	P2N_10X	Normal	CD8 T cells
4358	17412	9.41305	10X	P2N_10X	Normal	Macrophages
748	2070	16.8599	10X	P2N_10X	Normal	CD4 T cells
5766	21939	5.11874	10X	P2N_10X	Normal	Endothelial
1612	4949	9.57769	10X	P2N_10X	Normal	CD8 T cells
2340	7950	5.98742	10X	P2N_10X	Normal	CD8 T cells
4942	25899	12.3557	10X	P2N_10X	Normal	Basal
1972	6016	9.35838	10X	P2N_10X	Normal	CD8 T cells
2025	8279	6.24472	10X	P2N_10X	Normal	Mast cells
2525	8763	6.94968	10X	P2N_10X	Normal	CD8 T cells
6236	32866	11.3035	10X	P2N_10X	Normal	Luminal
5469	29208	10.0589	10X	P2N_10X	Normal	Luminal
816	2160	13.0556	10X	P2N_10X	Normal	CD8 T cells
6495	38142	11.5883	10X	P2N_10X	Normal	Luminal
1609	5033	12.0008	10X	P2N_10X	Normal	CD8 T cells
3518	10392	5.70631	10X	P2N_10X	Normal	Endothelial
1619	4187	8.31144	10X	P2N_10X	Normal	CD4 T cells
2500	6318	4.30516	10X	P2N_10X	Normal	MFB
3156	14576	6.9635	10X	P2N_10X	Normal	Macrophages
6055	31418	7.82354	10X	P2N_10X	Normal	Luminal
7481	45590	6.04519	10X	P2N_10X	Normal	Endothelial
666	2015	26.6501	10X	P2N_10X	Normal	CD4 T cells
1616	4750	10.5684	10X	P2N_10X	Normal	CD8 T cells
2122	6303	8.29764	10X	P2N_10X	Normal	CD8 T cells
942	2554	27.8778	10X	P2N_10X	Normal	CD4 T cells
1281	3577	18.7308	10X	P2N_10X	Normal	CD8 T cells
844	2497	19.7036	10X	P2N_10X	Normal	CD8 T cells
723	2018	17.8394	10X	P2N_10X	Normal	CD4 T cells
1769	5410	4.39926	10X	P2N_10X	Normal	CD8 T cells
2233	7824	14.021	10X	P2N_10X	Normal	Luminal
753	2191	12.3688	10X	P2N_10X	Normal	CD8 T cells
3036	13599	7.30936	10X	P2N_10X	Normal	Macrophages
3218	11366	20.4733	10X	P2N_10X	Normal	Basal
1843	3933	2.23748	10X	P2N_10X	Normal	Basal
5886	35206	8.40482	10X	P2N_10X	Normal	Luminal
3626	12555	11.2943	10X	P2N_10X	Normal	MFB
1178	2003	5.09236	10X	P2N_10X	Normal	Endothelial
806	2297	16.108	10X	P2N_10X	Normal	CD8 T cells
1004	2606	20.9516	10X	P2N_10X	Normal	CD4 T cells
2543	9097	5.91404	10X	P2N_10X	Normal	B cells
1290	2643	0.113507	10X	P2N_10X	Normal	Luminal
871	2220	15.2252	10X	P2N_10X	Normal	CD4 T cells
2813	7564	6.64992	10X	P2N_10X	Normal	MFB
1924	6170	12.8849	10X	P2N_10X	Normal	CD8 T cells
1001	2929	18.2998	10X	P2N_10X	Normal	CD8 T cells
761	2062	11.7362	10X	P2N_10X	Normal	CD8 T cells
1484	4550	13.033	10X	P2N_10X	Normal	Mast cells
3981	13489	6.43487	10X	P2N_10X	Normal	Endothelial
6033	30895	9.23127	10X	P2N_10X	Normal	Luminal
3845	17086	11.9981	10X	P2N_10X	Normal	Basal
2151	6297	8.7502	10X	P2N_10X	Normal	NK cells
1565	4666	11.766	10X	P2N_10X	Normal	Mast cells
6163	36868	9.39839	10X	P2N_10X	Normal	Luminal
1644	3802	16.3072	10X	P2N_10X	Normal	CD8 T cells
6591	49267	14.8172	10X	P2N_10X	Normal	Luminal
6892	45798	11.7058	10X	P2N_10X	Normal	Luminal
2404	7733	5.89681	10X	P2N_10X	Normal	Macrophages
1011	2271	11.1845	10X	P2N_10X	Normal	CD8 T cells
4205	16038	21.3181	10X	P2N_10X	Normal	Luminal
3346	12554	7.85407	10X	P2N_10X	Normal	Macrophages
6610	42990	12.7658	10X	P2N_10X	Normal	Luminal
1583	3922	12.3406	10X	P2N_10X	Normal	Basal
4094	16975	9.70839	10X	P2N_10X	Normal	Basal
1837	6118	12.5368	10X	P2N_10X	Normal	CD8 T cells
2215	7579	6.87426	10X	P2N_10X	Normal	CD8 T cells
761	2318	22.2174	10X	P2N_10X	Normal	Mast cells
3258	14240	7.67556	10X	P2N_10X	Normal	Macrophages
898	2244	17.7362	10X	P2N_10X	Normal	CD4 T cells
4812	28944	6.05998	10X	P2N_10X	Normal	Macrophages
790	2446	24.0801	10X	P2N_10X	Normal	CD8 T cells
4757	21828	17.0332	10X	P2N_10X	Normal	Basal
2040	5325	6.12207	10X	P2N_10X	Normal	CD8 T cells
3001	15571	12.1765	10X	P2N_10X	Normal	Macrophages
2522	8108	8.60878	10X	P2N_10X	Normal	CD8 T cells
2744	8396	6.89614	10X	P2N_10X	Normal	MFB
2205	6884	7.5828	10X	P2N_10X	Normal	CD8 T cells
2905	10790	6.58943	10X	P2N_10X	Normal	CD8 T cells
4072	19426	10.9287	10X	P2N_10X	Normal	MFB
1039	2933	15.104	10X	P2N_10X	Normal	CD8 T cells
4200	14911	1.28764	10X	P2N_10X	Normal	Luminal
1916	4423	10.6489	10X	P2N_10X	Normal	MFB
949	2125	20.0471	10X	P2N_10X	Normal	CD4 T cells
1103	2778	23.3621	10X	P2N_10X	Normal	CD8 T cells
917	2492	22.5522	10X	P2N_10X	Normal	CD8 T cells
3952	14609	6.94093	10X	P2N_10X	Normal	Endothelial
2309	7282	5.94617	10X	P2N_10X	Normal	CD8 T cells
1913	6142	6.49625	10X	P2N_10X	Normal	Macrophages
1802	5710	8.37128	10X	P2N_10X	Normal	Macrophages
2370	8811	8.02406	10X	P2N_10X	Normal	Mast cells
5933	31112	14.4446	10X	P2N_10X	Normal	Luminal
1072	2597	14.9788	10X	P2N_10X	Normal	CD4 T cells
2226	7558	7.39614	10X	P2N_10X	Normal	Macrophages
4299	13733	4.41273	10X	P2N_10X	Normal	Endothelial
1177	2259	13.5901	10X	P2N_10X	Normal	Endothelial
3218	10152	13.288	10X	P2N_10X	Normal	Endothelial
1137	2451	10.9751	10X	P2N_10X	Normal	CD4 T cells
2267	8081	8.5633	10X	P2N_10X	Normal	CD8 T cells
831	2528	28.0854	10X	P2N_10X	Normal	Mast cells
4410	24330	9.07111	10X	P2N_10X	Normal	Macrophages
1665	3672	4.5207	10X	P2N_10X	Normal	MFB
760	2041	18.4223	10X	P2N_10X	Normal	Macrophages
1997	6858	8.64684	10X	P2N_10X	Normal	CD8 T cells
2393	8926	10.419	10X	P2N_10X	Normal	Macrophages
5799	27620	6.92976	10X	P2N_10X	Normal	Luminal
691	2034	22.9105	10X	P2N_10X	Normal	CD8 T cells
1414	3041	17.3627	10X	P2N_10X	Normal	CD8 T cells
4485	18968	14.1976	10X	P2N_10X	Normal	Endothelial
836	2403	27.2576	10X	P2N_10X	Normal	CD8 T cells
5338	29624	7.02808	10X	P2N_10X	Normal	Macrophages
2191	9059	7.78232	10X	P2N_10X	Normal	Mast cells
798	2129	20.0564	10X	P2N_10X	Normal	CD8 T cells
894	2482	22.0387	10X	P2N_10X	Normal	CD4 T cells
1528	4041	6.18659	10X	P2N_10X	Normal	NK cells
1338	3826	21.8244	10X	P2N_10X	Normal	CD8 T cells
5508	27700	16.9025	10X	P2N_10X	Normal	Basal
3939	16896	11.34	10X	P2N_10X	Normal	Macrophages
4685	16046	15.3745	10X	P2N_10X	Normal	Basal
2152	6350	9.51181	10X	P2N_10X	Normal	CD8 T cells
793	2630	23.4981	10X	P2N_10X	Normal	CD8 T cells
2017	8098	6.74241	10X	P2N_10X	Normal	Mast cells
1517	6943	1.98761	10X	P2N_10X	Normal	Macrophages
3107	13449	6.50606	10X	P2N_10X	Normal	CD8 T cells
2798	12338	10.1394	10X	P2N_10X	Normal	Macrophages
2171	7226	8.01273	10X	P2N_10X	Normal	CD8 T cells
3179	9773	10.5392	10X	P2N_10X	Normal	MFB
2889	8093	20.3262	10X	P2N_10X	Normal	Basal
2615	8679	0.0345662	10X	P2N_10X	Normal	Luminal
2303	9283	9.14575	10X	P2N_10X	Normal	CD4 T cells
4412	15529	15.719	10X	P2N_10X	Normal	Basal
1938	5707	11.0216	10X	P2N_10X	Normal	CD8 T cells
2268	8114	5.92803	10X	P2N_10X	Normal	CD8 T cells
2414	8476	5.25012	10X	P2N_10X	Normal	CD8 T cells
2612	9281	9.37399	10X	P2N_10X	Normal	CD8 T cells
2115	6324	10.4839	10X	P2N_10X	Normal	CD8 T cells
3610	14794	12.1265	10X	P2N_10X	Normal	MFB
3609	20809	7.78029	10X	P2N_10X	Normal	Macrophages
1519	4144	10.0627	10X	P2N_10X	Normal	CD8 T cells
4717	26021	14.5767	10X	P2N_10X	Normal	Basal
1236	3565	13.0435	10X	P2N_10X	Normal	CD8 T cells
2029	4921	10.2621	10X	P2N_10X	Normal	MFB
1989	7753	7.21011	10X	P2N_10X	Normal	Mast cells
2256	5860	6.45051	10X	P2N_10X	Normal	NK cells
5611	27742	12.9299	10X	P2N_10X	Normal	Luminal
3625	14134	19.5486	10X	P2N_10X	Normal	Basal
2380	6025	7.73444	10X	P2N_10X	Normal	MFB
4042	13318	8.71753	10X	P2N_10X	Normal	Basal
2654	10284	8.55698	10X	P2N_10X	Normal	Mast cells
4861	31024	19.6783	10X	P2N_10X	Normal	Basal
669	2155	18.0974	10X	P2N_10X	Normal	CD8 T cells
3448	9801	7.33599	10X	P2N_10X	Normal	Basal
2432	7956	5.60583	10X	P2N_10X	Normal	CD4 T cells
754	2592	18.1713	10X	P2N_10X	Normal	CD8 T cells
3196	11405	12.3192	10X	P2N_10X	Normal	Endothelial
6105	32748	10.3426	10X	P2N_10X	Normal	Luminal
663	2164	9.24215	10X	P2N_10X	Normal	CD4 T cells
3574	12255	14.8837	10X	P2N_10X	Normal	Endothelial
2022	6458	9.05853	10X	P2N_10X	Normal	CD8 T cells
809	2117	20.1228	10X	P2N_10X	Normal	CD8 T cells
2027	6986	8.40252	10X	P2N_10X	Normal	CD8 T cells
4170	20442	5.47892	10X	P2N_10X	Normal	Macrophages
5082	22763	11.7735	10X	P2N_10X	Normal	Basal
1951	6026	10.0066	10X	P2N_10X	Normal	CD8 T cells
836	2131	23.1816	10X	P2N_10X	Normal	CD8 T cells
2317	6414	0.0467727	10X	P2N_10X	Normal	Luminal
750	2238	23.3691	10X	P2N_10X	Normal	CD4 T cells
2002	5104	7.34718	10X	P2N_10X	Normal	CD8 T cells
4610	22008	25.5861	10X	P2N_10X	Normal	Luminal
1038	2498	23.2586	10X	P2N_10X	Normal	CD4 T cells
5966	35440	12.5875	10X	P2N_10X	Normal	Luminal
961	2624	26.0671	10X	P2N_10X	Normal	CD8 T cells
2131	7695	7.06953	10X	P2N_10X	Normal	Mast cells
5382	24700	12.3198	10X	P2N_10X	Normal	Luminal
3585	11961	7.38233	10X	P2N_10X	Normal	Endothelial
1910	3968	17.4143	10X	P2N_10X	Normal	Luminal
842	2322	26.7873	10X	P2N_10X	Normal	CD8 T cells
1843	6534	9.12152	10X	P2N_10X	Normal	CD8 T cells
7168	48210	9.24497	10X	P2N_10X	Normal	Luminal
4355	19655	21.5874	10X	P2N_10X	Normal	Basal
3606	15445	9.55649	10X	P2N_10X	Normal	Basal
746	2285	28.4902	10X	P2N_10X	Normal	CD8 T cells
1934	4238	1.98207	10X	P2N_10X	Normal	MFB
1050	2910	22.3711	10X	P2N_10X	Normal	CD8 T cells
1924	6499	5.5547	10X	P2N_10X	Normal	CD8 T cells
3619	12441	0.0723415	10X	P2N_10X	Normal	Luminal
2599	8285	24.8642	10X	P2N_10X	Normal	Macrophages
1307	3420	13.1579	10X	P2N_10X	Normal	CD8 T cells
820	2261	19.6816	10X	P2N_10X	Normal	CD8 T cells
1088	2391	25.6796	10X	P2N_10X	Normal	CD4 T cells
1503	2944	12.3302	10X	P2N_10X	Normal	Endothelial
2307	8640	14.4907	10X	P2N_10X	Normal	Macrophages
4812	21284	10.0216	10X	P2N_10X	Normal	Basal
3468	14066	13.3727	10X	P2N_10X	Normal	Basal
4267	17533	5.54954	10X	P2N_10X	Normal	Endothelial
5521	22558	7.58046	10X	P2N_10X	Normal	Endothelial
3828	14766	9.5151	10X	P2N_10X	Normal	Endothelial
1798	3748	14.0342	10X	P2N_10X	Normal	MFB
4031	16879	24.5927	10X	P2N_10X	Normal	Luminal
3252	15104	0.00662076	10X	P2N_10X	Normal	Luminal
2173	7827	9.81219	10X	P2N_10X	Normal	CD8 T cells
3508	11988	8.85052	10X	P2N_10X	Normal	MFB
1562	2944	13.519	10X	P2N_10X	Normal	Basal
885	2536	25.3549	10X	P2N_10X	Normal	CD8 T cells
2339	9454	8.63127	10X	P2N_10X	Normal	Mast cells
780	2078	19.8268	10X	P2N_10X	Normal	CD8 T cells
2103	5327	9.19842	10X	P2N_10X	Normal	NK cells
4025	11985	11.0889	10X	P2N_10X	Normal	MFB
1471	4418	15.2558	10X	P2N_10X	Normal	Macrophages
5627	28731	12.8955	10X	P2N_10X	Normal	Luminal
726	2204	24.9546	10X	P2N_10X	Normal	CD4 T cells
2642	9616	9.4322	10X	P2N_10X	Normal	CD8 T cells
1151	2699	12.2267	10X	P2N_10X	Normal	CD8 T cells
3578	10873	12.4253	10X	P2N_10X	Normal	Endothelial
2876	9958	5.63366	10X	P2N_10X	Normal	CD4 T cells
3861	16835	16.9706	10X	P2N_10X	Normal	Basal
818	2005	23.6409	10X	P2N_10X	Normal	CD8 T cells
931	3033	25.6512	10X	P2N_10X	Normal	Luminal
3553	16179	8.50485	10X	P2N_10X	Normal	Macrophages
2635	10892	7.72126	10X	P2N_10X	Normal	Mast cells
1811	5569	8.0984	10X	P2N_10X	Normal	CD8 T cells
1770	5447	7.45364	10X	P2N_10X	Normal	CD8 T cells
1020	2837	17.2718	10X	P2N_10X	Normal	CD4 T cells
899	2793	21.4107	10X	P2N_10X	Normal	CD8 T cells
2839	10093	25.5028	10X	P2N_10X	Normal	Basal
4652	21454	20.6908	10X	P2N_10X	Normal	Luminal
6054	35198	10.9381	10X	P2N_10X	Normal	Luminal
2505	7440	6.77419	10X	P2N_10X	Normal	CD4 T cells
2553	8997	8.35834	10X	P2N_10X	Normal	Mast cells
1873	6502	11.6887	10X	P2N_10X	Normal	Mast cells
3238	15782	6.75453	10X	P2N_10X	Normal	Macrophages
1606	5345	19.4387	10X	P2N_10X	Normal	NK cells
6064	31510	13.272	10X	P2N_10X	Normal	Macrophages
1590	4825	10.2383	10X	P2N_10X	Normal	CD8 T cells
1795	6283	8.26038	10X	P2N_10X	Normal	Mast cells
2295	9238	10.4243	10X	P2N_10X	Normal	Mast cells
4035	18115	8.53988	10X	P2N_10X	Normal	Macrophages
2142	6710	8.0775	10X	P2N_10X	Normal	CD8 T cells
2145	9310	28.2599	10X	P2N_10X	Normal	Luminal
5034	24005	18.9336	10X	P2N_10X	Normal	Luminal
893	2301	23.3377	10X	P2N_10X	Normal	CD8 T cells
884	2241	23.0701	10X	P2N_10X	Normal	CD8 T cells
2040	6873	7.88593	10X	P2N_10X	Normal	CD8 T cells
3260	11887	27.1137	10X	P2N_10X	Normal	MFB
2335	6301	5.95144	10X	P2N_10X	Normal	NK cells
1137	3645	19.5062	10X	P2N_10X	Normal	CD8 T cells
4432	18153	5.90536	10X	P2N_10X	Normal	Endothelial
6332	35530	10.1632	10X	P2N_10X	Normal	Endothelial
1828	6106	5.91222	10X	P2N_10X	Normal	Mast cells
3341	15712	5.06619	10X	P2N_10X	Normal	Macrophages
2742	7721	19.2203	10X	P2N_10X	Normal	Basal
2125	5945	9.63835	10X	P2N_10X	Normal	CD8 T cells
1991	5383	7.20788	10X	P2N_10X	Normal	CD8 T cells
2305	7597	8.26642	10X	P2N_10X	Normal	NK cells
1060	3265	20.9801	10X	P2N_10X	Normal	Mast cells
2244	7638	7.56743	10X	P2N_10X	Normal	Mast cells
761	2369	21.6969	10X	P2N_10X	Normal	CD8 T cells
2342	7489	9.40045	10X	P2N_10X	Normal	CD8 T cells
3634	12767	10.1747	10X	P2N_10X	Normal	Endothelial
1977	5763	26.0975	10X	P2N_10X	Normal	Basal
726	2001	23.1384	10X	P2N_10X	Normal	CD4 T cells
4410	18165	11.6708	10X	P2N_10X	Normal	Basal
866	2506	23.6233	10X	P2N_10X	Normal	CD8 T cells
2169	6635	9.34439	10X	P2N_10X	Normal	CD8 T cells
2258	5639	6.59692	10X	P2N_10X	Normal	MFB
834	2314	18.8418	10X	P2N_10X	Normal	CD4 T cells
2266	8978	5.55803	10X	P2N_10X	Normal	CD4 T cells
2021	4765	13.3263	10X	P2N_10X	Normal	Macrophages
4679	21648	17.4566	10X	P2N_10X	Normal	Basal
739	2319	20.5692	10X	P2N_10X	Normal	CD8 T cells
1975	5974	11.1985	10X	P2N_10X	Normal	CD8 T cells
648	2272	20.3345	10X	P2N_10X	Normal	CD8 T cells
1175	3124	12.484	10X	P2N_10X	Normal	CD8 T cells
2188	8387	8.42971	10X	P2N_10X	Normal	Mast cells
1930	6803	8.29046	10X	P2N_10X	Normal	CD8 T cells
4014	13243	14.7474	10X	P2N_10X	Normal	Luminal
3427	11086	12.5383	10X	P2N_10X	Normal	Basal
4020	19139	13.6423	10X	P2N_10X	Normal	Basal
3458	17939	6.47751	10X	P2N_10X	Normal	Macrophages
3273	14413	18.3029	10X	P2N_10X	Normal	Basal
2292	7061	8.35576	10X	P2N_10X	Normal	CD8 T cells
2067	6815	6.17755	10X	P2N_10X	Normal	CD8 T cells
2110	7232	7.78484	10X	P2N_10X	Normal	CD8 T cells
5298	43422	5.05044	10X	P2N_10X	Normal	Macrophages
5639	28695	13.0023	10X	P2N_10X	Normal	Luminal
4625	23407	9.91156	10X	P2N_10X	Normal	Basal
2373	7822	5.21606	10X	P2N_10X	Normal	CD4 T cells
6777	41910	14.5455	10X	P2N_10X	Normal	Luminal
2419	5272	7.75797	10X	P2N_10X	Normal	MFB
3758	18127	12.3076	10X	P2N_10X	Normal	Basal
789	2300	13.8696	10X	P2N_10X	Normal	CD4 T cells
1833	7577	21.3277	10X	P2N_10X	Normal	Mast cells
3703	15137	8.00687	10X	P2N_10X	Normal	Macrophages
2099	6307	10.2743	10X	P2N_10X	Normal	CD8 T cells
1505	3983	8.31032	10X	P2N_10X	Normal	CD8 T cells
1117	2182	0	10X	P2N_10X	Normal	Luminal
789	2091	23.6251	10X	P2N_10X	Normal	CD8 T cells
691	2003	26.4603	10X	P2N_10X	Normal	CD8 T cells
691	2028	29.2899	10X	P2N_10X	Normal	CD4 T cells
1792	5556	8.62131	10X	P2N_10X	Normal	NK cells
2536	8880	5.48423	10X	P2N_10X	Normal	CD4 T cells
2461	6291	3.36989	10X	P2N_10X	Normal	NK cells
1882	6437	14.5409	10X	P2N_10X	Normal	Mast cells
1457	3140	16.8153	10X	P2N_10X	Normal	Endothelial
1846	5866	12.1377	10X	P2N_10X	Normal	CD8 T cells
1225	3473	15.8077	10X	P2N_10X	Normal	CD8 T cells
2010	6314	9.61356	10X	P2N_10X	Normal	CD8 T cells
2154	7641	10.5353	10X	P2N_10X	Normal	CD4 T cells
1496	4459	10.1592	10X	P2N_10X	Normal	CD8 T cells
793	2643	25.7283	10X	P2N_10X	Normal	CD8 T cells
1959	5798	4.72577	10X	P2N_10X	Normal	Macrophages
739	2180	22.2018	10X	P2N_10X	Normal	CD8 T cells
1962	6042	8.0768	10X	P2N_10X	Normal	CD8 T cells
3287	10714	7.14019	10X	P2N_10X	Normal	Endothelial
4550	20335	11.0548	10X	P2N_10X	Normal	Basal
2853	8550	9.95322	10X	P2N_10X	Normal	CD8 T cells
1858	5496	8.06041	10X	P2N_10X	Normal	CD4 T cells
1761	5115	12.1017	10X	P2N_10X	Normal	CD8 T cells
7141	45846	2.81595	10X	P2N_10X	Normal	Luminal
2831	11435	9.73328	10X	P2N_10X	Normal	CD4 T cells
4549	20548	10.5071	10X	P2N_10X	Normal	Basal
2812	9634	8.60494	10X	P2N_10X	Normal	Macrophages
2727	8800	5.57955	10X	P2N_10X	Normal	CD8 T cells
6126	33018	10.2217	10X	P2N_10X	Normal	Luminal
826	2417	18.4113	10X	P2N_10X	Normal	CD8 T cells
1880	5474	8.36683	10X	P2N_10X	Normal	CD8 T cells
2378	8548	9.07815	10X	P2N_10X	Normal	CD8 T cells
3529	16487	5.30721	10X	P2N_10X	Normal	Macrophages
6751	42704	11.5095	10X	P2N_10X	Normal	Luminal
2339	7250	6.11034	10X	P2N_10X	Normal	CD8 T cells
3122	14064	10.182	10X	P2N_10X	Normal	Macrophages
1092	3163	14.9858	10X	P2N_10X	Normal	Macrophages
2995	12035	9.2231	10X	P2N_10X	Normal	Macrophages
1298	4627	20.6613	10X	P2N_10X	Normal	CD8 T cells
1934	4991	5.42977	10X	P2N_10X	Normal	NK cells
3415	10801	7.77706	10X	P2N_10X	Normal	MFB
4178	21304	6.86256	10X	P2N_10X	Normal	Macrophages
1038	2763	28.3026	10X	P2N_10X	Normal	Basal
2747	9045	17.9104	10X	P2N_10X	Normal	Luminal
1990	5002	7.17713	10X	P2N_10X	Normal	CD8 T cells
914	2514	16.3087	10X	P2N_10X	Normal	CD8 T cells
3941	13466	8.42864	10X	P2N_10X	Normal	MFB
3172	14564	14.0071	10X	P2N_10X	Normal	Macrophages
2552	10714	9.49225	10X	P2N_10X	Normal	Macrophages
825	2089	20.4404	10X	P2N_10X	Normal	CD8 T cells
2266	7709	7.78311	10X	P2N_10X	Normal	CD8 T cells
1572	4100	5.90244	10X	P2N_10X	Normal	CD4 T cells
769	2282	22.3926	10X	P2N_10X	Normal	CD8 T cells
1835	6467	7.26767	10X	P2N_10X	Normal	CD8 T cells
719	2177	21.3597	10X	P2N_10X	Normal	CD8 T cells
3281	15780	7.74398	10X	P2N_10X	Normal	Macrophages
1079	2275	24.5275	10X	P2N_10X	Normal	Endothelial
6358	36033	11.5144	10X	P2N_10X	Normal	Luminal
2100	6699	10.4792	10X	P2N_10X	Normal	CD8 T cells
3809	15304	21.857	10X	P2N_10X	Normal	Basal
1895	6707	10.914	10X	P2N_10X	Normal	Macrophages
2125	7697	10.2897	10X	P2N_10X	Normal	CD8 T cells
1740	5480	17.135	10X	P2N_10X	Normal	Mast cells
1048	2986	19.491	10X	P2N_10X	Normal	CD8 T cells
3125	11952	9.13655	10X	P2N_10X	Normal	CD8 T cells
1880	5905	8.75529	10X	P2N_10X	Normal	CD8 T cells
2182	7447	9.73546	10X	P2N_10X	Normal	CD8 T cells
2104	6674	6.56278	10X	P2N_10X	Normal	CD8 T cells
2422	5668	11.0974	10X	P2N_10X	Normal	MFB
999	2153	0.13934	10X	P2N_10X	Normal	Luminal
1157	3207	15.7156	10X	P2N_10X	Normal	CD4 T cells
776	2203	19.2011	10X	P2N_10X	Normal	CD8 T cells
2411	7766	7.00489	10X	P2N_10X	Normal	CD4 T cells
860	2630	20.8365	10X	P2N_10X	Normal	NK cells
2407	6215	6.13033	10X	P2N_10X	Normal	Endothelial
2479	6974	13.0771	10X	P2N_10X	Normal	Macrophages
2909	9104	11.7091	10X	P2N_10X	Normal	Endothelial
2020	7665	4.84018	10X	P2N_10X	Normal	CD4 T cells
3861	13704	8.26766	10X	P2N_10X	Normal	Endothelial
1269	3949	22.1322	10X	P2N_10X	Normal	Mast cells
695	2182	24.8396	10X	P2N_10X	Normal	CD8 T cells
3060	10796	3.75139	10X	P2N_10X	Normal	CD4 T cells
2248	5289	6.57969	10X	P2N_10X	Normal	MFB
1672	6392	9.79349	10X	P2N_10X	Normal	Mast cells
2824	7241	5.16503	10X	P2N_10X	Normal	Endothelial
2634	10511	8.14385	10X	P2N_10X	Normal	Macrophages
1384	3627	6.42404	10X	P2N_10X	Normal	CD8 T cells
4399	17032	9.38234	10X	P2N_10X	Normal	Luminal
926	2643	25.0851	10X	P2N_10X	Normal	CD8 T cells
3936	16941	10.7786	10X	P2N_10X	Normal	Basal
2393	9506	8.85756	10X	P2N_10X	Normal	CD8 T cells
3492	11709	7.82304	10X	P2N_10X	Normal	Endothelial
2536	8654	5.70834	10X	P2N_10X	Normal	CD8 T cells
3336	10762	22.6166	10X	P2N_10X	Normal	Basal
2107	6096	9.43242	10X	P2N_10X	Normal	CD8 T cells
1734	4773	19.736	10X	P2N_10X	Normal	Macrophages
4944	21549	11.8567	10X	P2N_10X	Normal	Luminal
820	2196	15.3005	10X	P2N_10X	Normal	CD4 T cells
666	2136	28.9326	10X	P2N_10X	Normal	CD8 T cells
6099	35159	13.9082	10X	P2N_10X	Normal	Luminal
863	2060	21.9417	10X	P2N_10X	Normal	CD8 T cells
2226	8038	11.5327	10X	P2N_10X	Normal	Macrophages
7049	45967	14.3472	10X	P2N_10X	Normal	Luminal
2008	4420	0.248869	10X	P2N_10X	Normal	Luminal
3879	13681	3.20152	10X	P2N_10X	Normal	Endothelial
5669	28983	11.7345	10X	P2N_10X	Normal	Luminal
6341	33568	10.0929	10X	P2N_10X	Normal	Luminal
2331	7150	8.65734	10X	P2N_10X	Normal	NK cells
1740	3763	6.88281	10X	P2N_10X	Normal	MFB
2205	6664	6.94778	10X	P2N_10X	Normal	Basal
1843	4710	21.741	10X	P2N_10X	Normal	Basal
2758	11919	6.33442	10X	P2N_10X	Normal	Mast cells
3590	15730	19.1418	10X	P2N_10X	Normal	Basal
951	2563	18.8451	10X	P2N_10X	Normal	CD4 T cells
1791	5929	7.70788	10X	P2N_10X	Normal	CD8 T cells
5580	24288	12.5329	10X	P2N_10X	Normal	Basal
1589	4928	6.5138	10X	P2N_10X	Normal	CD8 T cells
1689	5932	8.14228	10X	P2N_10X	Normal	CD8 T cells
2695	8220	3.90511	10X	P2N_10X	Normal	Endothelial
5542	26766	16.0315	10X	P2N_10X	Normal	Luminal
1033	2529	16.8446	10X	P2N_10X	Normal	CD8 T cells
3897	16105	15.1195	10X	P2N_10X	Normal	Basal
5510	27995	13.4417	10X	P2N_10X	Normal	Luminal
7006	47170	20.8734	10X	P2N_10X	Normal	Basal
2564	7682	16.7014	10X	P2N_10X	Normal	Luminal
2368	8482	12.0137	10X	P2N_10X	Normal	CD8 T cells
1128	2503	14.9421	10X	P2N_10X	Normal	Macrophages
1848	5138	4.71	10X	P2N_10X	Normal	CD4 T cells
5615	28068	11.5576	10X	P2N_10X	Normal	Luminal
6333	40467	12.247	10X	P2N_10X	Normal	Luminal
3133	12692	8.15474	10X	P2N_10X	Normal	Macrophages
790	2124	17.5612	10X	P2N_10X	Normal	CD8 T cells
808	2185	10.6636	10X	P2N_10X	Normal	CD8 T cells
3490	13038	8.67464	10X	P2N_10X	Normal	Endothelial
3331	15615	8.51105	10X	P2N_10X	Normal	Macrophages
6344	39290	16.8974	10X	P2N_10X	Normal	Luminal
5966	30080	8.02859	10X	P2N_10X	Normal	Luminal
5204	25550	12.3875	10X	P2N_10X	Normal	Luminal
1869	6440	8.91304	10X	P2N_10X	Normal	CD8 T cells
1785	4626	7.19844	10X	P2N_10X	Normal	CD8 T cells
5589	26426	14.9739	10X	P2N_10X	Normal	Basal
1262	3915	27.6118	10X	P2N_10X	Normal	Macrophages
3445	18120	21.5563	10X	P2N_10X	Normal	Basal
1730	4850	5.4433	10X	P2N_10X	Normal	CD8 T cells
1916	5152	5.39596	10X	P2N_10X	Normal	CD8 T cells
4161	20568	9.96694	10X	P2N_10X	Normal	Macrophages
3006	9834	12.2127	10X	P2N_10X	Normal	MFB
2138	6790	7.84978	10X	P2N_10X	Normal	CD8 T cells
4335	16275	13.616	10X	P2N_10X	Normal	Basal
1901	6520	11.1963	10X	P2N_10X	Normal	CD8 T cells
1658	4829	7.37213	10X	P2N_10X	Normal	NK cells
3666	15143	6.86126	10X	P2N_10X	Normal	Endothelial
3217	8709	10.6327	10X	P2N_10X	Normal	Endothelial
725	2043	28.5365	10X	P2N_10X	Normal	CD4 T cells
2276	6734	16.3499	10X	P2N_10X	Normal	Basal
4094	19854	17.7345	10X	P2N_10X	Normal	Luminal
2656	10904	7.32759	10X	P2N_10X	Normal	Macrophages
952	3662	27.7717	10X	P2N_10X	Normal	Mast cells
2170	6474	10.0865	10X	P2N_10X	Normal	CD8 T cells
5610	34658	11.4375	10X	P2N_10X	Normal	Basal
2105	6821	7.77012	10X	P2N_10X	Normal	Mast cells
665	2197	24.1238	10X	P2N_10X	Normal	CD8 T cells
2015	8075	9.9195	10X	P2N_10X	Normal	CD8 T cells
4614	18534	7.899	10X	P2N_10X	Normal	Endothelial
1757	5340	8.70787	10X	P2N_10X	Normal	Macrophages
3640	12813	8.59283	10X	P2N_10X	Normal	Endothelial
5310	22649	24.0717	10X	P2N_10X	Normal	Macrophages
1464	3299	19.7333	10X	P2N_10X	Normal	Basal
821	2077	27.973	10X	P2N_10X	Normal	CD4 T cells
2400	8576	4.23274	10X	P2N_10X	Normal	CD4 T cells
4199	18814	20.8143	10X	P2N_10X	Normal	Macrophages
1095	2921	19.103	10X	P2N_10X	Normal	Macrophages
3997	20564	6.00078	10X	P2N_10X	Normal	Macrophages
2586	9493	9.51227	10X	P2N_10X	Normal	CD8 T cells
875	2084	17.9463	10X	P2N_10X	Normal	CD4 T cells
5460	19049	4.25744	10X	P2N_10X	Normal	Basal
6123	35972	16.1542	10X	P2N_10X	Normal	Basal
1647	4903	6.73057	10X	P2N_10X	Normal	CD4 T cells
1887	6470	7.77434	10X	P2N_10X	Normal	CD8 T cells
1158	2445	11.7382	10X	P2N_10X	Normal	CD4 T cells
2831	12607	11.0256	10X	P2N_10X	Normal	Macrophages
2212	7098	10.51	10X	P2N_10X	Normal	Macrophages
775	2258	21.1692	10X	P2N_10X	Normal	CD4 T cells
1900	5311	6.32649	10X	P2N_10X	Normal	CD8 T cells
2439	7453	8.46639	10X	P2N_10X	Normal	CD8 T cells
3905	13190	6.8461	10X	P2N_10X	Normal	Endothelial
937	2381	22.0916	10X	P2N_10X	Normal	CD8 T cells
2899	7690	5.6567	10X	P2N_10X	Normal	Endothelial
2117	6815	9.6405	10X	P2N_10X	Normal	CD4 T cells
1941	5636	11.7991	10X	P2N_10X	Normal	CD8 T cells
996	2312	17.6471	10X	P2N_10X	Normal	CD8 T cells
911	2002	18.8312	10X	P2N_10X	Normal	CD4 T cells
2397	7957	6.09526	10X	P2N_10X	Normal	Macrophages
669	2429	27.9127	10X	P2N_10X	Normal	CD8 T cells
1411	3441	29.1485	10X	P2N_10X	Normal	Basal
1484	4604	9.25282	10X	P2N_10X	Normal	CD8 T cells
6634	33221	14.7768	10X	P2N_10X	Normal	Basal
2325	8924	7.0372	10X	P2N_10X	Normal	CD4 T cells
3847	11638	10.6462	10X	P2N_10X	Normal	Basal
5173	35349	6.73569	10X	P2N_10X	Normal	Macrophages
5347	27469	16.8408	10X	P2N_10X	Normal	Basal
2161	6842	6.19702	10X	P2N_10X	Normal	CD8 T cells
788	2167	16.8897	10X	P2N_10X	Normal	CD8 T cells
2134	7228	9.9751	10X	P2N_10X	Normal	CD8 T cells
834	2232	16.4875	10X	P2N_10X	Normal	CD4 T cells
3356	11117	10.2546	10X	P2N_10X	Normal	Luminal
855	2474	22.1908	10X	P2N_10X	Normal	CD8 T cells
2526	9714	4.76632	10X	P2N_10X	Normal	CD8 T cells
842	2491	21.8788	10X	P2N_10X	Normal	CD8 T cells
4283	15983	4.60489	10X	P2N_10X	Normal	Endothelial
2190	8953	12.9677	10X	P2N_10X	Normal	Mast cells
2878	11624	18.7199	10X	P2N_10X	Normal	CD8 T cells
776	2570	26.8872	10X	P2N_10X	Normal	CD8 T cells
2142	6658	7.44968	10X	P2N_10X	Normal	CD8 T cells
2185	5819	8.11136	10X	P2N_10X	Normal	CD8 T cells
1472	4321	16.9174	10X	P2N_10X	Normal	Macrophages
1615	4214	11.1296	10X	P2N_10X	Normal	CD8 T cells
3653	12880	6.47515	10X	P2N_10X	Normal	Endothelial
3531	13191	6.63331	10X	P2N_10X	Normal	Macrophages
3438	12557	13.0206	10X	P2N_10X	Normal	MFB
2154	6615	9.55404	10X	P2N_10X	Normal	CD8 T cells
1374	4328	22.5739	10X	P2N_10X	Normal	Macrophages
1048	3360	12.5298	10X	P2N_10X	Normal	CD8 T cells
1448	3974	14.9472	10X	P2N_10X	Normal	Mast cells
1632	4445	6.88414	10X	P2N_10X	Normal	CD8 T cells
1693	6365	13.8256	10X	P2N_10X	Normal	CD4 T cells
829	2158	21.9648	10X	P2N_10X	Normal	CD8 T cells
3893	16695	27.2177	10X	P2N_10X	Normal	Basal
3800	12581	14.7524	10X	P2N_10X	Normal	Basal
3880	14702	13.8485	10X	P2N_10X	Normal	Endothelial
6755	37773	9.47237	10X	P2N_10X	Normal	Luminal
4472	28151	6.45092	10X	P2N_10X	Normal	Macrophages
2324	6917	10.2212	10X	P2N_10X	Normal	MFB
3757	17333	5.73473	10X	P2N_10X	Normal	Macrophages
3535	11569	19.5955	10X	P2N_10X	Normal	Basal
4555	30709	5.50979	10X	P2N_10X	Normal	Macrophages
3842	12544	7.20663	10X	P2N_10X	Normal	Endothelial
2187	8208	7.22466	10X	P2N_10X	Normal	CD8 T cells
1301	2561	1.99141	10X	P2N_10X	Normal	Luminal
767	2283	24.8795	10X	P2N_10X	Normal	CD8 T cells
1633	5381	12.3955	10X	P2N_10X	Normal	Macrophages
1647	5241	9.69281	10X	P2N_10X	Normal	CD8 T cells
3693	14456	11.5661	10X	P2N_10X	Normal	Basal
942	2469	17.659	10X	P2N_10X	Normal	Macrophages
2754	6365	18.5389	10X	P2N_10X	Normal	Endothelial
1838	6096	11.7126	10X	P2N_10X	Normal	NK cells
4876	24863	20.4843	10X	P2N_10X	Normal	Luminal
700	2175	26.1149	10X	P2N_10X	Normal	CD8 T cells
1712	3562	14.7108	10X	P2N_10X	Normal	Basal
1783	6325	12.2846	10X	P2N_10X	Normal	Macrophages
2204	6205	23.9645	10X	P2N_10X	Normal	MFB
4675	26771	6.35389	10X	P2N_10X	Normal	Macrophages
6380	35841	8.86415	10X	P2N_10X	Normal	Luminal
1663	5288	8.15053	10X	P2N_10X	Normal	CD8 T cells
4212	17731	6.94264	10X	P2N_10X	Normal	Macrophages
1010	2503	22.6528	10X	P2N_10X	Normal	CD8 T cells
4801	18952	11.6716	10X	P2N_10X	Normal	MFB
2022	6845	29.3061	10X	P2N_10X	Normal	CD8 T cells
790	2038	21.4426	10X	P2N_10X	Normal	CD8 T cells
6262	38012	6.09807	10X	P2N_10X	Normal	Luminal
2969	9566	5.91679	10X	P2N_10X	Normal	CD8 T cells
4535	19469	10.8634	10X	P2N_10X	Normal	Basal
3445	9489	12.0455	10X	P2N_10X	Normal	Basal
1904	5798	12.1939	10X	P2N_10X	Normal	Mast cells
2508	6799	10.3545	10X	P2N_10X	Normal	MFB
4975	34518	11.5737	10X	P2N_10X	Normal	Macrophages
900	2586	17.7881	10X	P2N_10X	Normal	CD8 T cells
5432	28062	8.14625	10X	P2N_10X	Normal	Endothelial
902	2276	20.5624	10X	P2N_10X	Normal	CD4 T cells
2981	12148	13.4837	10X	P2N_10X	Normal	Macrophages
2431	8331	12.4235	10X	P2N_10X	Normal	Macrophages
1116	3306	9.86086	10X	P2N_10X	Normal	CD8 T cells
1820	5512	8.94412	10X	P2N_10X	Normal	Macrophages
1799	4837	8.68307	10X	P2N_10X	Normal	Endothelial
3903	12880	5.43478	10X	P2N_10X	Normal	Basal
813	2076	24.9037	10X	P2N_10X	Normal	CD8 T cells
3253	10658	0.0469131	10X	P2N_10X	Normal	Luminal
945	2782	24.1912	10X	P2N_10X	Normal	CD4 T cells
3957	13624	4.14709	10X	P2N_10X	Normal	Endothelial
1980	6333	9.69525	10X	P2N_10X	Normal	CD8 T cells
1587	5092	6.93244	10X	P2N_10X	Normal	NK cells
1813	5766	9.29587	10X	P2N_10X	Normal	CD8 T cells
1404	3448	11.7749	10X	P2N_10X	Normal	CD8 T cells
930	3130	21.7252	10X	P2N_10X	Normal	CD8 T cells
762	2075	21.9759	10X	P2N_10X	Normal	CD8 T cells
2049	6285	7.14399	10X	P2N_10X	Normal	CD8 T cells
2178	5849	21.525	10X	P2N_10X	Normal	Endothelial
3691	10120	5.98814	10X	P2N_10X	Normal	Luminal
1149	2714	19.0862	10X	P2N_10X	Normal	CD8 T cells
875	2536	19.0457	10X	P2N_10X	Normal	CD8 T cells
1904	4040	4.62871	10X	P2N_10X	Normal	Macrophages
4341	15762	13.0377	10X	P2N_10X	Normal	Luminal
1313	2865	9.5986	10X	P2N_10X	Normal	CD4 T cells
2433	6870	8.86463	10X	P2N_10X	Normal	Endothelial
771	2944	24.3207	10X	P2N_10X	Normal	CD8 T cells
3578	13139	10.7466	10X	P2N_10X	Normal	Endothelial
829	2465	14.1176	10X	P2N_10X	Normal	CD8 T cells
2078	6309	8.02029	10X	P2N_10X	Normal	CD4 T cells
2132	6235	4.92382	10X	P2N_10X	Normal	CD4 T cells
5027	20454	15.6693	10X	P2N_10X	Normal	Basal
1297	3536	13.2353	10X	P2N_10X	Normal	CD8 T cells
800	2288	25	10X	P2N_10X	Normal	CD8 T cells
2146	6870	6.20087	10X	P2N_10X	Normal	CD8 T cells
756	2276	25.7909	10X	P2N_10X	Normal	CD8 T cells
2091	6110	7.61047	10X	P2N_10X	Normal	CD8 T cells
2290	6942	7.15932	10X	P2N_10X	Normal	CD8 T cells
1774	5620	10.9609	10X	P2N_10X	Normal	CD8 T cells
6280	37222	8.98931	10X	P2N_10X	Normal	Luminal
5965	33164	11.3466	10X	P2N_10X	Normal	Luminal
1954	6063	10.226	10X	P2N_10X	Normal	CD8 T cells
4052	13637	6.81235	10X	P2N_10X	Normal	Endothelial
1071	3604	16.232	10X	P2N_10X	Normal	CD8 T cells
5915	34628	14.3381	10X	P2N_10X	Normal	Luminal
3175	8059	5.16193	10X	P2N_10X	Normal	MFB
5955	39772	18.2289	10X	P2N_10X	Normal	Luminal
1952	5597	0.0178667	10X	P2N_10X	Normal	Luminal
2821	10944	7.28253	10X	P2N_10X	Normal	Macrophages
1979	5173	20.897	10X	P2N_10X	Normal	Endothelial
4076	19331	6.81806	10X	P2N_10X	Normal	Macrophages
734	2186	26.7612	10X	P2N_10X	Normal	CD8 T cells
1429	2849	13.9698	10X	P2N_10X	Normal	MFB
1061	2797	19.1991	10X	P2N_10X	Normal	CD4 T cells
2019	6169	7.58632	10X	P2N_10X	Normal	Mast cells
860	2041	18.6673	10X	P2N_10X	Normal	CD8 T cells
1485	4881	15.0789	10X	P2N_10X	Normal	Macrophages
1608	4915	7.52798	10X	P2N_10X	Normal	CD8 T cells
2594	6429	6.12848	10X	P2N_10X	Normal	MFB
2616	7554	9.39899	10X	P2N_10X	Normal	CD8 T cells
3403	25562	5.23824	10X	P2N_10X	Normal	Macrophages
1875	5997	11.1389	10X	P2N_10X	Normal	Macrophages
2375	8136	7.31318	10X	P2N_10X	Normal	Mast cells
1041	2761	27.0192	10X	P2N_10X	Normal	CD8 T cells
2762	11223	6.51341	10X	P2N_10X	Normal	Macrophages
6017	30413	17.1111	10X	P2N_10X	Normal	Luminal
3306	10683	12.6837	10X	P2N_10X	Normal	Basal
2438	8425	8.46291	10X	P2N_10X	Normal	CD8 T cells
3000	11281	7.57025	10X	P2N_10X	Normal	Macrophages
1892	5365	9.56198	10X	P2N_10X	Normal	CD8 T cells
7225	48597	8.04371	10X	P2N_10X	Normal	Luminal
3829	11918	8.51653	10X	P2N_10X	Normal	Basal
1919	5977	10.3229	10X	P2N_10X	Normal	CD8 T cells
2170	7856	6.82281	10X	P2N_10X	Normal	CD8 T cells
644	2071	20.2318	10X	P2N_10X	Normal	CD4 T cells
2225	7953	8.085	10X	P2N_10X	Normal	CD8 T cells
904	2173	22.8716	10X	P2N_10X	Normal	CD8 T cells
3456	11836	13.2984	10X	P2N_10X	Normal	Basal
2546	10474	11.5047	10X	P2N_10X	Normal	Macrophages
2408	8000	7.7875	10X	P2N_10X	Normal	CD8 T cells
801	2192	25.7755	10X	P2N_10X	Normal	CD8 T cells
1379	2950	17.5593	10X	P2N_10X	Normal	Endothelial
1425	2821	1.66608	10X	P2N_10X	Normal	Luminal
843	2237	13.7237	10X	P2N_10X	Normal	CD4 T cells
3044	10922	10.9229	10X	P2N_10X	Normal	Basal
1724	5067	14.8609	10X	P2N_10X	Normal	Macrophages
1177	3732	17.6581	10X	P2N_10X	Normal	CD8 T cells
2991	8955	5.18146	10X	P2N_10X	Normal	Luminal
6282	33531	17.3601	10X	P2N_10X	Normal	Luminal
2716	8056	8.54022	10X	P2N_10X	Normal	NK cells
819	2124	17.7966	10X	P2N_10X	Normal	CD4 T cells
5742	41162	3.94539	10X	P2N_10X	Normal	Macrophages
2241	6773	10.4533	10X	P2N_10X	Normal	Mast cells
5946	35042	14.5996	10X	P2N_10X	Normal	Luminal
806	2304	29.0799	10X	P2N_10X	Normal	CD8 T cells
2243	7322	5.54493	10X	P2N_10X	Normal	CD8 T cells
3321	11698	15.0111	10X	P2N_10X	Normal	Endothelial
3009	13253	7.14555	10X	P2N_10X	Normal	Macrophages
2607	6194	3.37423	10X	P2N_10X	Normal	Endothelial
1842	6438	13.0786	10X	P2N_10X	Normal	Macrophages
1053	2777	21.318	10X	P2N_10X	Normal	CD4 T cells
6870	43037	11.6783	10X	P2N_10X	Normal	Luminal
2008	6551	10.548	10X	P2N_10X	Normal	CD8 T cells
1377	4156	15.1829	10X	P2N_10X	Normal	CD4 T cells
606	2002	23.9261	10X	P2N_10X	Normal	CD4 T cells
3943	16227	22.0004	10X	P2N_10X	Normal	Luminal
939	2776	16.2824	10X	P2N_10X	Normal	CD8 T cells
2124	7007	5.42315	10X	P2N_10X	Normal	CD8 T cells
2434	7223	6.31317	10X	P2N_10X	Normal	CD4 T cells
4644	28921	9.87863	10X	P2N_10X	Normal	Macrophages
2262	5063	3.59471	10X	P2N_10X	Normal	Luminal
3651	13187	10.7758	10X	P2N_10X	Normal	MFB
2267	7535	7.39217	10X	P2N_10X	Normal	CD8 T cells
1818	4319	6.96921	10X	P2N_10X	Normal	CD4 T cells
4534	17448	7.79459	10X	P2N_10X	Normal	Endothelial
1977	6463	9.76327	10X	P2N_10X	Normal	CD8 T cells
3777	13084	9.43137	10X	P2N_10X	Normal	MFB
5046	31760	13.7028	10X	P2N_10X	Normal	Macrophages
964	2240	9.95536	10X	P2N_10X	Normal	Macrophages
820	2732	24.0117	10X	P2N_10X	Normal	CD8 T cells
809	2464	13.474	10X	P2N_10X	Normal	CD4 T cells
3525	15521	4.85793	10X	P2N_10X	Normal	Mast cells
686	2087	21.9454	10X	P2N_10X	Normal	CD8 T cells
3784	18272	27.523	10X	P2N_10X	Normal	Basal
3717	17050	8.42229	10X	P2N_10X	Normal	Macrophages
1787	6538	13.0162	10X	P2N_10X	Normal	Macrophages
2425	7215	8.49619	10X	P2N_10X	Normal	CD8 T cells
1596	5208	15.4762	10X	P2N_10X	Normal	Mast cells
3467	10720	8.10634	10X	P2N_10X	Normal	Endothelial
1785	4790	8.41336	10X	P2N_10X	Normal	CD8 T cells
2092	6183	9.78489	10X	P2N_10X	Normal	CD8 T cells
1027	2702	17.9127	10X	P2N_10X	Normal	CD8 T cells
2233	7728	4.25725	10X	P2N_10X	Normal	CD4 T cells
2100	6461	7.42919	10X	P2N_10X	Normal	CD8 T cells
2425	6657	10.0345	10X	P2N_10X	Normal	CD8 T cells
2037	7553	11.0949	10X	P2N_10X	Normal	CD8 T cells
2348	6912	6.45255	10X	P2N_10X	Normal	CD8 T cells
2345	9044	5.1747	10X	P2N_10X	Normal	Mast cells
5796	24966	4.43403	10X	P2N_10X	Normal	Endothelial
2262	8666	12.1163	10X	P2N_10X	Normal	CD8 T cells
1632	4714	10.9461	10X	P2N_10X	Normal	Mast cells
1734	4295	5.93714	10X	P2N_10X	Normal	NK cells
1919	5929	28.4871	10X	P2N_10X	Normal	Basal
2875	10632	15.3029	10X	P2N_10X	Normal	Luminal
1670	4984	11.577	10X	P2N_10X	Normal	CD8 T cells
5530	23726	10.8278	10X	P2N_10X	Normal	Luminal
2306	7056	10.4592	10X	P2N_10X	Normal	Macrophages
927	3182	18.4789	10X	P2N_10X	Normal	CD8 T cells
2022	7599	5.36913	10X	P2N_10X	Normal	CD8 T cells
2901	8855	11.3834	10X	P2N_10X	Normal	MFB
1008	2631	21.8928	10X	P2N_10X	Normal	CD4 T cells
1211	2695	8.86828	10X	P2N_10X	Normal	CD8 T cells
1513	4153	14.2066	10X	P2N_10X	Normal	CD8 T cells
1692	4628	6.8064	10X	P2N_10X	Normal	CD8 T cells
630	2029	18.2849	10X	P2N_10X	Normal	CD8 T cells
6088	32377	12.895	10X	P2N_10X	Normal	Luminal
4245	16438	15.7136	10X	P2N_10X	Normal	Basal
3151	12541	5.44614	10X	P2N_10X	Normal	Macrophages
2451	6367	5.23009	10X	P2N_10X	Normal	CD8 T cells
4878	25073	15.8936	10X	P2N_10X	Normal	Basal
2012	7749	11.0724	10X	P2N_10X	Normal	Mast cells
630	2114	23.6045	10X	P2N_10X	Normal	CD8 T cells
6854	44488	12.1044	10X	P2N_10X	Normal	Luminal
1819	5300	10.2264	10X	P2N_10X	Normal	CD8 T cells
1213	3255	22.3963	10X	P2N_10X	Normal	CD8 T cells
1208	2847	19.5645	10X	P2N_10X	Normal	CD8 T cells
914	2216	18.6823	10X	P2N_10X	Normal	CD8 T cells
2394	7598	6.05422	10X	P2N_10X	Normal	Mast cells
1957	5308	10.3052	10X	P2N_10X	Normal	NK cells
801	2226	22.5067	10X	P2N_10X	Normal	CD8 T cells
2630	7408	24.1091	10X	P2N_10X	Normal	Endothelial
3179	10825	6.98383	10X	P2N_10X	Normal	MFB
1891	6639	18.3461	10X	P2N_10X	Normal	CD8 T cells
4386	16034	8.45703	10X	P2N_10X	Normal	Basal
866	2012	21.3718	10X	P2N_10X	Normal	CD8 T cells
1811	6457	12.6374	10X	P2N_10X	Normal	CD8 T cells
4894	26096	15.4353	10X	P2N_10X	Normal	Basal
2441	6615	4.59562	10X	P2N_10X	Normal	Macrophages
1768	5758	10.5766	10X	P2N_10X	Normal	CD4 T cells
1227	2805	9.55437	10X	P2N_10X	Normal	CD4 T cells
3623	11628	9.87272	10X	P2N_10X	Normal	MFB
952	2145	17.2494	10X	P2N_10X	Normal	CD8 T cells
1885	4722	7.15798	10X	P2N_10X	Normal	CD8 T cells
871	2144	23.7407	10X	P2N_10X	Normal	CD8 T cells
1662	5815	13.8435	10X	P2N_10X	Normal	CD8 T cells
1487	4153	12.0636	10X	P2N_10X	Normal	CD8 T cells
1303	3318	8.8909	10X	P2N_10X	Normal	CD8 T cells
4083	14061	6.64249	10X	P2N_10X	Normal	Endothelial
818	2151	25.8949	10X	P2N_10X	Normal	CD8 T cells
1844	4695	15.7401	10X	P2N_10X	Normal	Endothelial
2482	8851	9.98757	10X	P2N_10X	Normal	CD4 T cells
923	2591	22.115	10X	P2N_10X	Normal	CD8 T cells
820	2140	21.6822	10X	P2N_10X	Normal	CD8 T cells
3683	19573	8.13365	10X	P2N_10X	Normal	Macrophages
3424	16633	6.92599	10X	P2N_10X	Normal	Macrophages
817	2352	17.6446	10X	P2N_10X	Normal	CD8 T cells
1470	4087	17.6902	10X	P2N_10X	Normal	Mast cells
1264	2519	9.60699	10X	P2N_10X	Normal	Macrophages
2981	7435	10.7465	10X	P2N_10X	Normal	Endothelial
6501	30176	17.1494	10X	P2N_10X	Normal	Basal
2565	9264	12.1762	10X	P2N_10X	Normal	CD8 T cells
1063	3141	17.2556	10X	P2N_10X	Normal	Macrophages
824	2493	25.9527	10X	P2N_10X	Normal	CD8 T cells
2005	5901	5.10083	10X	P2N_10X	Normal	CD8 T cells
6863	41925	10.8837	10X	P2N_10X	Normal	Luminal
1967	5897	5.37561	10X	P2N_10X	Normal	CD8 T cells
2571	9347	6.53686	10X	P2N_10X	Normal	Macrophages
2465	8771	26.4964	10X	P2N_10X	Normal	Macrophages
1110	2766	14.6782	10X	P2N_10X	Normal	CD8 T cells
1229	2936	18.6649	10X	P2N_10X	Normal	CD8 T cells
3114	12800	28.8984	10X	P2N_10X	Normal	Luminal
3746	14809	14.7478	10X	P2N_10X	Normal	Macrophages
2250	7909	18.8393	10X	P2N_10X	Normal	Macrophages
2102	5770	8.83882	10X	P2N_10X	Normal	CD8 T cells
3218	8987	6.8766	10X	P2N_10X	Normal	Endothelial
1953	5688	7.77075	10X	P2N_10X	Normal	CD8 T cells
1745	4865	10.1336	10X	P2N_10X	Normal	CD8 T cells
2210	7651	6.56123	10X	P2N_10X	Normal	CD8 T cells
4473	24208	5.88235	10X	P2N_10X	Normal	Macrophages
5584	29038	11.4436	10X	P2N_10X	Normal	Luminal
829	2010	23.3831	10X	P2N_10X	Normal	CD8 T cells
3272	10965	19.4893	10X	P2N_10X	Normal	Basal
2302	6695	10.3659	10X	P2N_10X	Normal	CD8 T cells
4061	19762	17.0985	10X	P2N_10X	Normal	Macrophages
1741	5013	9.51526	10X	P2N_10X	Normal	CD8 T cells
774	2175	20.6437	10X	P2N_10X	Normal	CD8 T cells
1750	4456	18.2899	10X	P2N_10X	Normal	Basal
6386	40658	15.6648	10X	P2N_10X	Normal	Luminal
4379	20085	14.3839	10X	P2N_10X	Normal	Basal
958	2388	19.0536	10X	P2N_10X	Normal	CD8 T cells
2642	8840	14.5023	10X	P2N_10X	Normal	Macrophages
6143	34418	12.0664	10X	P2N_10X	Normal	Luminal
3043	10568	8.59198	10X	P2N_10X	Normal	Macrophages
4149	19479	6.43257	10X	P2N_10X	Normal	Macrophages
2589	7785	11.368	10X	P2N_10X	Normal	MFB
4055	12032	5.38564	10X	P2N_10X	Normal	Basal
3189	11333	13.2092	10X	P2N_10X	Normal	Basal
921	2210	0.40724	10X	P2N_10X	Normal	Endothelial
759	2156	25.1391	10X	P2N_10X	Normal	CD8 T cells
4330	18712	12.7031	10X	P2N_10X	Normal	Basal
1308	2357	8.44294	10X	P2N_10X	Normal	Endothelial
7015	48404	16.3644	10X	P2N_10X	Normal	Macrophages
2385	8386	8.46649	10X	P2N_10X	Normal	CD8 T cells
2274	9059	11.2816	10X	P2N_10X	Normal	Macrophages
1646	4991	7.8341	10X	P2N_10X	Normal	CD8 T cells
1077	2134	14.105	10X	P2N_10X	Normal	CD8 T cells
742	2078	22.3773	10X	P2N_10X	Normal	Luminal
3170	11253	14.5561	10X	P2N_10X	Normal	Basal
865	2089	22.8339	10X	P2N_10X	Normal	CD4 T cells
3151	11265	10.6525	10X	P2N_10X	Normal	Basal
1205	3179	19.6288	10X	P2N_10X	Normal	Mast cells
1142	2979	22.3565	10X	P2N_10X	Normal	Basal
6386	42420	19.2386	10X	P2N_10X	Normal	Luminal
955	2523	18.4304	10X	P2N_10X	Normal	CD8 T cells
873	2107	15.2824	10X	P2N_10X	Normal	CD4 T cells
3641	14729	4.06002	10X	P2N_10X	Normal	Endothelial
2311	10110	7.0821	10X	P2N_10X	Normal	Mast cells
1452	4347	13.9637	10X	P2N_10X	Normal	Macrophages
4617	19188	11.1111	10X	P2N_10X	Normal	Basal
827	2334	13.8389	10X	P2N_10X	Normal	CD8 T cells
1895	3617	4.89356	10X	P2N_10X	Normal	Endothelial
5139	26117	6.70445	10X	P2N_10X	Normal	Basal
4750	18059	14.8956	10X	P2N_10X	Normal	Luminal
4076	14700	14.4966	10X	P2N_10X	Normal	Basal
2020	6399	8.67323	10X	P2N_10X	Normal	CD4 T cells
3102	10036	29.8426	10X	P2N_10X	Normal	Luminal
3946	21609	8.41316	10X	P2N_10X	Normal	Macrophages
2361	6252	11.3404	10X	P2N_10X	Normal	CD8 T cells
1781	6411	11.2307	10X	P2N_10X	Normal	Mast cells
2006	6541	9.17291	10X	P2N_10X	Normal	CD8 T cells
1268	4052	14.0178	10X	P2N_10X	Normal	Mast cells
3571	16313	8.40434	10X	P2N_10X	Normal	Macrophages
2251	6454	8.70778	10X	P2N_10X	Normal	CD8 T cells
2059	6501	9.9677	10X	P2N_10X	Normal	CD8 T cells
1779	5598	8.62808	10X	P2N_10X	Normal	CD8 T cells
1089	2757	17.8092	10X	P2N_10X	Normal	CD8 T cells
1909	6134	9.60222	10X	P2N_10X	Normal	CD8 T cells
2161	6120	4.21569	10X	P2N_10X	Normal	CD8 T cells
1914	6106	8.90927	10X	P2N_10X	Normal	Macrophages
2308	6406	13.5966	10X	P2N_10X	Normal	Endothelial
7222	47782	9.41987	10X	P2N_10X	Normal	Luminal
4418	15313	8.57441	10X	P2N_10X	Normal	MFB
671	2292	25.2618	10X	P2N_10X	Normal	CD8 T cells
5591	49995	5.84458	10X	P2N_10X	Normal	Macrophages
2138	7685	8.18478	10X	P2N_10X	Normal	Mast cells
6746	44950	10.7809	10X	P2N_10X	Normal	Luminal
736	2223	20.2429	10X	P2N_10X	Normal	CD8 T cells
2340	7587	8.46184	10X	P2N_10X	Normal	CD8 T cells
1858	6638	10.1235	10X	P2N_10X	Normal	Macrophages
2458	7827	6.42647	10X	P2N_10X	Normal	MFB
3039	10349	6.0199	10X	P2N_10X	Normal	CD8 T cells
3782	15646	12.1629	10X	P2N_10X	Normal	Basal
3776	15712	10.2279	10X	P2N_10X	Normal	Basal
1996	5849	10.8566	10X	P2N_10X	Normal	CD8 T cells
1923	4524	8.13439	10X	P2N_10X	Normal	NK cells
1909	7781	6.83717	10X	P2N_10X	Normal	CD4 T cells
1284	3231	14.3609	10X	P2N_10X	Normal	CD8 T cells
2657	7611	5.22927	10X	P2N_10X	Normal	Endothelial
4484	16185	7.58727	10X	P2N_10X	Normal	Endothelial
3695	14122	8.53987	10X	P2N_10X	Normal	Endothelial
1989	5934	6.15099	10X	P2N_10X	Normal	CD8 T cells
3924	13446	13.4166	10X	P2N_10X	Normal	MFB
818	2762	21.4337	10X	P2N_10X	Normal	CD8 T cells
2508	7562	11.7033	10X	P2N_10X	Normal	Macrophages
3853	12297	6.22103	10X	P2N_10X	Normal	Endothelial
754	2218	24.5717	10X	P2N_10X	Normal	CD8 T cells
4559	24225	15.3849	10X	P2N_10X	Normal	Basal
3758	15521	14.3805	10X	P2N_10X	Normal	MFB
4982	23110	19.5932	10X	P2N_10X	Normal	Macrophages
1495	4110	7.98053	10X	P2N_10X	Normal	CD8 T cells
3536	14067	8.55904	10X	P2N_10X	Normal	Endothelial
6761	46822	11.9944	10X	P2N_10X	Normal	Luminal
5357	24930	8.02246	10X	P2N_10X	Normal	Luminal
2828	12286	6.53589	10X	P2N_10X	Normal	Macrophages
2779	7203	6.23351	10X	P2N_10X	Normal	Endothelial
1998	7168	8.24498	10X	P2N_10X	Normal	CD8 T cells
1884	4471	0.111832	10X	P2N_10X	Normal	Luminal
2482	6678	10.0928	10X	P2N_10X	Normal	MFB
1741	5443	11.5929	10X	P2N_10X	Normal	CD8 T cells
6013	31069	9.41775	10X	P2N_10X	Normal	Luminal
843	2256	22.2961	10X	P2N_10X	Normal	CD4 T cells
1652	4669	12.508	10X	P2N_10X	Normal	CD8 T cells
3211	12993	21.704	10X	P2N_10X	Normal	Basal
1894	5476	8.0168	10X	P2N_10X	Normal	CD8 T cells
2627	9708	9.99176	10X	P2N_10X	Normal	Macrophages
1209	5424	7.26401	10X	P2N_10X	Normal	Macrophages
868	2650	17.3962	10X	P2N_10X	Normal	CD8 T cells
935	2857	20.161	10X	P2N_10X	Normal	CD8 T cells
4684	18409	11.6519	10X	P2N_10X	Normal	Basal
839	2339	23.7708	10X	P2N_10X	Normal	CD8 T cells
2492	8325	7.05105	10X	P2N_10X	Normal	CD8 T cells
2729	8510	0.0705053	10X	P2N_10X	Normal	Luminal
822	2442	19.2465	10X	P2N_10X	Normal	CD8 T cells
1011	2626	18.7738	10X	P2N_10X	Normal	CD4 T cells
3688	16614	7.53581	10X	P2N_10X	Normal	Macrophages
2080	7203	7.3164	10X	P2N_10X	Normal	CD8 T cells
807	2483	26.9432	10X	P2N_10X	Normal	CD8 T cells
4557	25901	4.84923	10X	P2N_10X	Normal	Macrophages
4015	20387	5.53294	10X	P2N_10X	Normal	Macrophages
628	2065	29.7821	10X	P2N_10X	Normal	CD8 T cells
1106	2292	19.0227	10X	P2N_10X	Normal	NK cells
2281	8158	7.63668	10X	P2N_10X	Normal	CD8 T cells
2086	8334	7.40341	10X	P2N_10X	Normal	Mast cells
2752	10861	8.90342	10X	P2N_10X	Normal	Macrophages
1787	5079	7.75743	10X	P2N_10X	Normal	NK cells
1839	3979	14.1242	10X	P2N_10X	Normal	MFB
1402	2985	17.9229	10X	P2N_10X	Normal	Endothelial
2385	7393	4.59894	10X	P2N_10X	Normal	CD8 T cells
3375	15717	7.17694	10X	P2N_10X	Normal	Macrophages
770	2656	20.1431	10X	P2N_10X	Normal	CD8 T cells
2266	8543	8.68547	10X	P2N_10X	Normal	CD8 T cells
1045	3108	14.5431	10X	P2N_10X	Normal	CD4 T cells
2145	6684	6.20886	10X	P2N_10X	Normal	CD4 T cells
6040	32489	13.6723	10X	P2N_10X	Normal	Luminal
2391	7700	7.06493	10X	P2N_10X	Normal	CD8 T cells
1986	5342	7.30064	10X	P2N_10X	Normal	CD8 T cells
4819	26513	10.244	10X	P2N_10X	Normal	Luminal
2931	11294	6.8709	10X	P2N_10X	Normal	Macrophages
1233	3153	21.3765	10X	P2N_10X	Normal	CD4 T cells
1092	2409	18.763	10X	P2N_10X	Normal	CD8 T cells
3136	12096	12.9878	10X	P2N_10X	Normal	Macrophages
1480	3835	5.05867	10X	P2N_10X	Normal	CD8 T cells
2172	5963	8.87137	10X	P2N_10X	Normal	NK cells
2989	11072	10.4498	10X	P2N_10X	Normal	Macrophages
2666	8991	9.29819	10X	P2N_10X	Normal	CD8 T cells
2200	7293	7.99397	10X	P2N_10X	Normal	CD8 T cells
2212	4863	5.65495	10X	P2N_10X	Normal	Luminal
3620	13000	10.7538	10X	P2N_10X	Normal	MFB
5126	27561	11.4147	10X	P2N_10X	Normal	Luminal
3225	8397	4.41824	10X	P2N_10X	Normal	Endothelial
4335	19293	8.36573	10X	P2N_10X	Normal	Macrophages
873	2262	19.1866	10X	P2N_10X	Normal	CD8 T cells
1897	5619	9.66364	10X	P2N_10X	Normal	CD8 T cells
2654	8355	6.4632	10X	P2N_10X	Normal	CD8 T cells
4241	22239	11.6372	10X	P2N_10X	Normal	Basal
3569	12521	14.5116	10X	P2N_10X	Normal	MFB
2086	5795	6.69543	10X	P2N_10X	Normal	NK cells
634	2220	24.5946	10X	P2N_10X	Normal	CD4 T cells
4540	17077	6.91573	10X	P2N_10X	Normal	Luminal
1904	4875	11.9795	10X	P2N_10X	Normal	CD8 T cells
1446	3090	0.0970874	10X	P2N_10X	Normal	Luminal
1942	7278	11.102	10X	P2N_10X	Normal	B cells
1566	3764	19.0755	10X	P2N_10X	Normal	Macrophages
2370	9913	5.38687	10X	P2N_10X	Normal	Mast cells
1716	5119	9.43544	10X	P2N_10X	Normal	CD8 T cells
5245	39980	6.5958	10X	P2N_10X	Normal	Macrophages
1960	7692	15.4186	10X	P2N_10X	Normal	Macrophages
3144	8944	5.63506	10X	P2N_10X	Normal	Endothelial
946	2642	19.3414	10X	P2N_10X	Normal	CD8 T cells
4494	20131	10.0641	10X	P2N_10X	Normal	Luminal
2659	9340	8.19058	10X	P2N_10X	Normal	CD8 T cells
2469	7202	22.7715	10X	P2N_10X	Normal	Basal
801	2297	19.4602	10X	P2N_10X	Normal	CD8 T cells
2006	4844	8.48472	10X	P2N_10X	Normal	CD8 T cells
2667	8107	4.21858	10X	P2N_10X	Normal	CD8 T cells
2075	7504	9.04851	10X	P2N_10X	Normal	CD8 T cells
831	2657	22.1302	10X	P2N_10X	Normal	CD8 T cells
2610	7968	5.88604	10X	P2N_10X	Normal	CD8 T cells
3074	9746	8.81387	10X	P2N_10X	Normal	MFB
845	2146	19.2451	10X	P2N_10X	Normal	CD4 T cells
2894	12726	4.9505	10X	P2N_10X	Normal	CD4 T cells
3238	14414	8.33911	10X	P2N_10X	Normal	Macrophages
931	2463	16.1592	10X	P2N_10X	Normal	CD8 T cells
5378	24865	11.0316	10X	P2N_10X	Normal	Luminal
5522	24851	15.1422	10X	P2N_10X	Normal	Luminal
2500	11352	8.15715	10X	P2N_10X	Normal	Mast cells
3875	16227	7.13009	10X	P2N_10X	Normal	Macrophages
922	2215	18.5553	10X	P2N_10X	Normal	CD8 T cells
5863	27931	11.643	10X	P2N_10X	Normal	Basal
2973	8870	16.4938	10X	P2N_10X	Normal	Endothelial
3886	14486	7.10341	10X	P2N_10X	Normal	Endothelial
1017	2233	18.8983	10X	P2N_10X	Normal	CD8 T cells
737	2033	27.152	10X	P2N_10X	Normal	CD4 T cells
2419	7100	5.50704	10X	P2N_10X	Normal	CD8 T cells
4093	14652	11.7254	10X	P2N_10X	Normal	Basal
1486	3251	0.369117	10X	P2N_10X	Normal	Luminal
4031	12325	7.25355	10X	P2N_10X	Normal	Luminal
2008	6071	5.86394	10X	P2N_10X	Normal	CD8 T cells
1980	5699	4.68503	10X	P2N_10X	Normal	CD8 T cells
2072	6770	7.0901	10X	P2N_10X	Normal	CD8 T cells
812	2824	21.813	10X	P2N_10X	Normal	CD4 T cells
1972	5567	5.44279	10X	P2N_10X	Normal	CD8 T cells
768	2170	14.2857	10X	P2N_10X	Normal	CD8 T cells
2361	6993	5.89161	10X	P2N_10X	Normal	CD8 T cells
822	2330	20.515	10X	P2N_10X	Normal	CD8 T cells
1352	2866	11.1654	10X	P2N_10X	Normal	Luminal
2281	9091	7.73292	10X	P2N_10X	Normal	Mast cells
2203	6584	9.29526	10X	P2N_10X	Normal	CD4 T cells
2362	7816	7.52303	10X	P2N_10X	Normal	CD8 T cells
6313	36074	12.4716	10X	P2N_10X	Normal	Luminal
770	2610	20.6513	10X	P2N_10X	Normal	CD8 T cells
6556	36816	13.084	10X	P2N_10X	Normal	Luminal
665	2014	23.6346	10X	P2N_10X	Normal	CD8 T cells
4586	22125	11.7243	10X	P2N_10X	Normal	Basal
3789	16414	8.62678	10X	P2N_10X	Normal	Basal
1783	6375	9.11373	10X	P2N_10X	Normal	CD8 T cells
1592	5508	7.91576	10X	P2N_10X	Normal	CD8 T cells
4523	19470	11.4997	10X	P2N_10X	Normal	Luminal
3878	20125	16.4075	10X	P2N_10X	Normal	Basal
1972	5913	12.2949	10X	P2N_10X	Normal	CD8 T cells
2662	8364	25.2869	10X	P2N_10X	Normal	Basal
1204	3413	10.0498	10X	P2N_10X	Normal	Mast cells
2459	8161	7.52359	10X	P2N_10X	Normal	CD8 T cells
5132	23982	11.6421	10X	P2N_10X	Normal	Basal
4739	22929	7.3793	10X	P2N_10X	Normal	Basal
1939	6313	7.80928	10X	P3N_10X	Normal	Mast cells
5962	25884	4.9915	10X	P3N_10X	Normal	Endothelial
4053	20387	14.1806	10X	P3N_10X	Normal	Luminal
2940	10684	9.01348	10X	P3N_10X	Normal	Mast cells
4634	18335	5.28497	10X	P3N_10X	Normal	Endothelial
2092	7135	7.20392	10X	P3N_10X	Normal	CD8 T cells
3190	9529	12.0369	10X	P3N_10X	Normal	MFB
1287	3179	11.7332	10X	P3N_10X	Normal	Luminal
2074	5794	11.9434	10X	P3N_10X	Normal	Luminal
2776	10205	3.25331	10X	P3N_10X	Normal	Mast cells
1656	4967	13.026	10X	P3N_10X	Normal	CD8 T cells
4047	13599	7.83146	10X	P3N_10X	Normal	Endothelial
2608	10284	8.85842	10X	P3N_10X	Normal	Macrophages
3019	8298	28.2719	10X	P3N_10X	Normal	Basal
1092	2671	22.8005	10X	P3N_10X	Normal	CD4 T cells
2851	12566	6.43801	10X	P3N_10X	Normal	Macrophages
3317	13004	7.39003	10X	P3N_10X	Normal	Endothelial
2349	8297	20.5375	10X	P3N_10X	Normal	Basal
3792	13813	10.4829	10X	P3N_10X	Normal	Endothelial
1334	3221	28.4073	10X	P3N_10X	Normal	NK cells
1855	6762	6.59568	10X	P3N_10X	Normal	CD4 T cells
3127	10770	7.17734	10X	P3N_10X	Normal	Macrophages
1242	3494	12.6216	10X	P3N_10X	Normal	CD8 T cells
3279	10414	9.90974	10X	P3N_10X	Normal	MFB
3015	8175	9.41896	10X	P3N_10X	Normal	Endothelial
6546	37897	16.157	10X	P3N_10X	Normal	Luminal
1881	7567	7.18911	10X	P3N_10X	Normal	Mast cells
1423	4178	21.6371	10X	P3N_10X	Normal	Luminal
7301	46194	14.2746	10X	P3N_10X	Normal	Basal
6281	37108	11.9597	10X	P3N_10X	Normal	Luminal
3373	9616	11.4081	10X	P3N_10X	Normal	MFB
2714	10936	23.9759	10X	P3N_10X	Normal	Luminal
4186	16619	19.9109	10X	P3N_10X	Normal	Basal
3695	13047	15.8044	10X	P3N_10X	Normal	Basal
3062	13790	14.322	10X	P3N_10X	Normal	Luminal
3624	18140	21.2073	10X	P3N_10X	Normal	Basal
695	2184	21.337	10X	P3N_10X	Normal	CD8 T cells
1227	3210	13.8629	10X	P3N_10X	Normal	CD8 T cells
2559	6279	9.06195	10X	P3N_10X	Normal	MFB
1689	5403	11.253	10X	P3N_10X	Normal	CD8 T cells
5100	26142	11.6823	10X	P3N_10X	Normal	Luminal
4704	24086	12.937	10X	P3N_10X	Normal	Luminal
2368	6923	9.46122	10X	P3N_10X	Normal	Macrophages
1428	4014	10.3637	10X	P3N_10X	Normal	Basal
5336	24085	17.3386	10X	P3N_10X	Normal	Basal
4151	14272	10.1598	10X	P3N_10X	Normal	MFB
2176	5512	12.5544	10X	P3N_10X	Normal	MFB
2267	6950	8.17266	10X	P3N_10X	Normal	CD4 T cells
3456	14166	15.0148	10X	P3N_10X	Normal	Basal
1336	3039	25.9954	10X	P3N_10X	Normal	MFB
2059	6320	10.3165	10X	P3N_10X	Normal	CD8 T cells
4076	13211	7.78896	10X	P3N_10X	Normal	Endothelial
1594	4428	9.12376	10X	P3N_10X	Normal	Macrophages
1489	2875	15.4783	10X	P3N_10X	Normal	Endothelial
3294	10155	10.2708	10X	P3N_10X	Normal	Endothelial
2131	8206	14.1238	10X	P3N_10X	Normal	CD4 T cells
1274	3403	10.5495	10X	P3N_10X	Normal	CD8 T cells
2800	9990	11.6917	10X	P3N_10X	Normal	Macrophages
4176	23389	7.36243	10X	P3N_10X	Normal	Macrophages
3178	9936	13.1542	10X	P3N_10X	Normal	MFB
3804	13207	10.9185	10X	P3N_10X	Normal	MFB
1917	5651	6.84835	10X	P3N_10X	Normal	CD8 T cells
2090	7082	9.40412	10X	P3N_10X	Normal	Mast cells
3137	14351	5.6024	10X	P3N_10X	Normal	Macrophages
1275	2641	0.34078	10X	P3N_10X	Normal	Luminal
1942	5275	13.763	10X	P3N_10X	Normal	Luminal
1530	3961	8.76041	10X	P3N_10X	Normal	CD8 T cells
3536	20166	6.29277	10X	P3N_10X	Normal	Macrophages
1847	5539	8.12421	10X	P3N_10X	Normal	CD8 T cells
3351	11189	23.6661	10X	P3N_10X	Normal	Basal
3196	8520	10.27	10X	P3N_10X	Normal	Macrophages
2054	8526	11.2362	10X	P3N_10X	Normal	B cells
1942	5995	21.8849	10X	P3N_10X	Normal	Basal
2447	5895	6.36132	10X	P3N_10X	Normal	MFB
1746	5211	10.4203	10X	P3N_10X	Normal	CD8 T cells
6383	37375	13.7258	10X	P3N_10X	Normal	Luminal
5350	27125	20.7853	10X	P3N_10X	Normal	Luminal
6345	32582	1.19698	10X	P3N_10X	Normal	Endothelial
4360	18472	18.704	10X	P3N_10X	Normal	Basal
2982	12075	17.3582	10X	P3N_10X	Normal	Basal
5944	34209	16.9955	10X	P3N_10X	Normal	Basal
1071	2159	12.3668	10X	P3N_10X	Normal	Endothelial
5248	31346	14.3719	10X	P3N_10X	Normal	Luminal
5647	29442	13.7491	10X	P3N_10X	Normal	Luminal
6979	40530	19.3338	10X	P3N_10X	Normal	Basal
1352	2948	1.28901	10X	P3N_10X	Normal	Endothelial
6170	32528	19.9182	10X	P3N_10X	Normal	Luminal
1918	5839	11.8171	10X	P3N_10X	Normal	CD8 T cells
5023	23713	23.3711	10X	P3N_10X	Normal	Basal
7133	48152	8.11389	10X	P3N_10X	Normal	Luminal
5635	36569	15.4885	10X	P3N_10X	Normal	Luminal
2029	4548	12.7748	10X	P3N_10X	Normal	MFB
1930	6619	14.1713	10X	P3N_10X	Normal	CD8 T cells
2840	10036	16.3611	10X	P3N_10X	Normal	Basal
1156	2390	11.046	10X	P3N_10X	Normal	Endothelial
3569	11613	12.0382	10X	P3N_10X	Normal	Endothelial
2038	7186	10.0612	10X	P3N_10X	Normal	CD4 T cells
3288	10378	11.0426	10X	P3N_10X	Normal	Basal
5626	25481	6.45972	10X	P3N_10X	Normal	Endothelial
3762	14054	18.863	10X	P3N_10X	Normal	Endothelial
3360	14424	12.5277	10X	P3N_10X	Normal	Macrophages
4869	22335	11.2245	10X	P3N_10X	Normal	MFB
3343	12254	22.0826	10X	P3N_10X	Normal	Endothelial
3592	15727	28.13	10X	P3N_10X	Normal	Basal
1880	5445	10.6152	10X	P3N_10X	Normal	CD8 T cells
2531	7859	16.1853	10X	P3N_10X	Normal	Luminal
1367	3534	11.4884	10X	P3N_10X	Normal	CD8 T cells
7567	49217	6.62576	10X	P3N_10X	Normal	Endothelial
6610	39562	15.5781	10X	P3N_10X	Normal	Luminal
5072	27164	15.2739	10X	P3N_10X	Normal	Basal
2726	6965	16.9131	10X	P3N_10X	Normal	Endothelial
1521	3798	7.50395	10X	P3N_10X	Normal	CD4 T cells
2153	5929	5.98752	10X	P3N_10X	Normal	NK cells
2265	5391	10.5361	10X	P3N_10X	Normal	Endothelial
2250	7543	9.95625	10X	P3N_10X	Normal	CD8 T cells
3305	15970	20.6637	10X	P3N_10X	Normal	Luminal
5652	27045	11.858	10X	P3N_10X	Normal	Luminal
3326	10674	11.0362	10X	P3N_10X	Normal	MFB
3069	12175	19.7947	10X	P3N_10X	Normal	Basal
5206	22465	9.45471	10X	P3N_10X	Normal	Endothelial
6703	34075	8.04402	10X	P3N_10X	Normal	Endothelial
1547	4729	13.3221	10X	P3N_10X	Normal	Mast cells
6099	33470	24.1888	10X	P3N_10X	Normal	Basal
2180	5478	26.2505	10X	P3N_10X	Normal	Endothelial
1899	6134	10.7271	10X	P3N_10X	Normal	B cells
4409	21377	23.3241	10X	P3N_10X	Normal	Basal
1674	4418	7.06202	10X	P3N_10X	Normal	CD8 T cells
2853	8220	11.8248	10X	P3N_10X	Normal	MFB
3484	12838	22.3166	10X	P3N_10X	Normal	Basal
6311	29620	12.9136	10X	P3N_10X	Normal	Endothelial
2381	8496	6.50895	10X	P3N_10X	Normal	Mast cells
3143	10685	12.9621	10X	P3N_10X	Normal	MFB
1357	3738	12.7341	10X	P3N_10X	Normal	Mast cells
3638	11355	13.1572	10X	P3N_10X	Normal	MFB
1406	3781	15.1018	10X	P3N_10X	Normal	Luminal
6759	43140	10.0834	10X	P3N_10X	Normal	Luminal
1638	4675	9.09091	10X	P3N_10X	Normal	B cells
2493	5939	11.214	10X	P3N_10X	Normal	MFB
3557	11192	12.5804	10X	P3N_10X	Normal	MFB
4012	15593	17.309	10X	P3N_10X	Normal	Basal
1945	6666	9.0309	10X	P3N_10X	Normal	Mast cells
1976	5214	11.3732	10X	P3N_10X	Normal	Endothelial
7461	49372	17.8461	10X	P3N_10X	Normal	Basal
2820	12681	5.45698	10X	P3N_10X	Normal	Macrophages
776	2239	0.0893256	10X	P3N_10X	Normal	Macrophages
3926	12099	7.03364	10X	P3N_10X	Normal	MFB
6703	40170	20.0921	10X	P3N_10X	Normal	Basal
3556	10056	6.4638	10X	P3N_10X	Normal	MFB
2102	5902	19.5358	10X	P3N_10X	Normal	MFB
1821	5267	20.7519	10X	P3N_10X	Normal	Basal
1442	3262	8.61435	10X	P3N_10X	Normal	MFB
3419	12139	24.8291	10X	P3N_10X	Normal	Basal
2474	7527	11.4787	10X	P3N_10X	Normal	Luminal
5083	22856	17.3915	10X	P3N_10X	Normal	Basal
2878	7881	16.6476	10X	P3N_10X	Normal	Endothelial
7020	41587	8.82006	10X	P3N_10X	Normal	Basal
2397	8236	21.0418	10X	P3N_10X	Normal	Basal
2743	7101	4.01352	10X	P3N_10X	Normal	Endothelial
4341	13314	7.9991	10X	P3N_10X	Normal	Endothelial
4145	14337	9.36737	10X	P3N_10X	Normal	Basal
4013	17399	22.3404	10X	P3N_10X	Normal	Luminal
1233	3368	7.92755	10X	P3N_10X	Normal	CD8 T cells
5366	28025	18.6227	10X	P3N_10X	Normal	Basal
6640	44638	11.3379	10X	P3N_10X	Normal	Luminal
7042	46699	8.53766	10X	P3N_10X	Normal	Luminal
1752	5402	10.1629	10X	P3N_10X	Normal	CD8 T cells
2873	11160	9.15771	10X	P3N_10X	Normal	Macrophages
3212	11636	6.26504	10X	P3N_10X	Normal	Luminal
1813	6349	8.91479	10X	P3N_10X	Normal	CD4 T cells
2347	8892	6.52272	10X	P3N_10X	Normal	CD4 T cells
2311	7516	7.31772	10X	P3N_10X	Normal	Macrophages
1716	5628	7.87136	10X	P3N_10X	Normal	CD8 T cells
1816	5446	7.34484	10X	P3N_10X	Normal	CD8 T cells
1626	4332	28.2548	10X	P3N_10X	Normal	Endothelial
6346	43749	12.5123	10X	P3N_10X	Normal	Luminal
4060	16756	14.5739	10X	P3N_10X	Normal	Basal
4556	21576	12.5046	10X	P3N_10X	Normal	Luminal
6580	36674	9.82167	10X	P3N_10X	Normal	Luminal
3478	12240	11.0539	10X	P3N_10X	Normal	MFB
3216	13814	23.3242	10X	P3N_10X	Normal	Basal
1211	3050	27.4754	10X	P3N_10X	Normal	CD8 T cells
3580	11075	9.67946	10X	P3N_10X	Normal	MFB
1274	3443	29.7706	10X	P3N_10X	Normal	Endothelial
5106	31438	25.4437	10X	P3N_10X	Normal	Basal
6161	36616	10.5555	10X	P3N_10X	Normal	Basal
6085	39613	19.635	10X	P3N_10X	Normal	Basal
3079	12470	10.6816	10X	P3N_10X	Normal	Macrophages
1657	4591	9.14833	10X	P3N_10X	Normal	Macrophages
925	2018	18.7314	10X	P3N_10X	Normal	CD8 T cells
6070	30662	18.068	10X	P3N_10X	Normal	Endothelial
2829	9496	9.11963	10X	P3N_10X	Normal	Macrophages
4130	18310	23.7739	10X	P3N_10X	Normal	Basal
1798	4598	8.98217	10X	P3N_10X	Normal	CD8 T cells
4152	19395	25.0322	10X	P3N_10X	Normal	Basal
4728	24054	16.8454	10X	P3N_10X	Normal	Basal
3804	17475	11.7082	10X	P3N_10X	Normal	Macrophages
3573	22667	8.83663	10X	P3N_10X	Normal	Macrophages
2465	9452	9.57469	10X	P3N_10X	Normal	Luminal
5741	30343	11.7589	10X	P3N_10X	Normal	Basal
3844	11557	6.62802	10X	P3N_10X	Normal	Endothelial
3569	11248	9.36166	10X	P3N_10X	Normal	Endothelial
1108	2217	1.89445	10X	P3N_10X	Normal	Endothelial
3382	16761	6.44353	10X	P3N_10X	Normal	Macrophages
2253	8296	5.56895	10X	P3N_10X	Normal	CD4 T cells
6660	39435	12.0654	10X	P3N_10X	Normal	Luminal
6832	33951	7.51377	10X	P3N_10X	Normal	Endothelial
4760	17682	8.62459	10X	P3N_10X	Normal	Endothelial
1451	2803	9.02604	10X	P3N_10X	Normal	Endothelial
6336	31771	15.6589	10X	P3N_10X	Normal	Luminal
1249	2530	19.8024	10X	P3N_10X	Normal	Endothelial
2202	7216	13.3869	10X	P3N_10X	Normal	Luminal
4978	30214	23.2971	10X	P3N_10X	Normal	Basal
6603	37721	10.0156	10X	P3N_10X	Normal	Luminal
6494	37925	15.6546	10X	P3N_10X	Normal	Luminal
4707	20563	13.2033	10X	P3N_10X	Normal	Endothelial
2414	8840	20.2262	10X	P3N_10X	Normal	Basal
1316	2650	7.77358	10X	P3N_10X	Normal	Luminal
6739	40075	12.7461	10X	P3N_10X	Normal	Luminal
4818	17652	9.73827	10X	P3N_10X	Normal	Endothelial
3363	10957	11.244	10X	P3N_10X	Normal	MFB
2199	6275	4.86056	10X	P3N_10X	Normal	CD8 T cells
3560	11087	3.60783	10X	P3N_10X	Normal	Endothelial
862	2375	25.4316	10X	P3N_10X	Normal	CD4 T cells
1037	2350	17.5319	10X	P3N_10X	Normal	CD8 T cells
2902	7706	7.72126	10X	P3N_10X	Normal	MFB
3489	9189	8.65165	10X	P3N_10X	Normal	MFB
4515	20876	18.3752	10X	P3N_10X	Normal	Basal
5151	30235	14.5924	10X	P3N_10X	Normal	Luminal
2858	7016	3.57754	10X	P3N_10X	Normal	MFB
2038	4257	14.2119	10X	P3N_10X	Normal	MFB
5335	24830	6.80628	10X	P3N_10X	Normal	Luminal
2292	6624	9.08816	10X	P3N_10X	Normal	CD8 T cells
2900	9266	16.9437	10X	P3N_10X	Normal	Basal
6347	43076	10.8459	10X	P3N_10X	Normal	Luminal
1202	2529	1.30486	10X	P3N_10X	Normal	Luminal
2171	7114	11.5969	10X	P3N_10X	Normal	Mast cells
2192	6542	11.9994	10X	P3N_10X	Normal	CD8 T cells
5960	39425	21.5472	10X	P3N_10X	Normal	Luminal
2129	7584	7.96413	10X	P3N_10X	Normal	CD8 T cells
2178	8349	5.66535	10X	P3N_10X	Normal	CD4 T cells
4928	21657	23.1242	10X	P3N_10X	Normal	Basal
3193	9353	14.7439	10X	P3N_10X	Normal	MFB
3643	12824	12.5156	10X	P3N_10X	Normal	MFB
1799	6989	10.9458	10X	P3N_10X	Normal	Mast cells
1059	2060	11.068	10X	P3N_10X	Normal	Endothelial
2029	7490	11.3218	10X	P3N_10X	Normal	Mast cells
2299	5304	9.59653	10X	P3N_10X	Normal	MFB
6351	36929	13.7751	10X	P3N_10X	Normal	Luminal
5504	28755	13.9837	10X	P3N_10X	Normal	Luminal
1599	4458	13.5038	10X	P3N_10X	Normal	CD8 T cells
3054	8964	13.9893	10X	P3N_10X	Normal	Endothelial
6856	46713	11.5535	10X	P3N_10X	Normal	Luminal
2387	9046	9.03162	10X	P3N_10X	Normal	Mast cells
1719	5567	11.64	10X	P3N_10X	Normal	CD8 T cells
1757	5030	10.7952	10X	P3N_10X	Normal	CD8 T cells
2266	6274	5.43513	10X	P3N_10X	Normal	CD4 T cells
1819	5461	10.1996	10X	P3N_10X	Normal	CD8 T cells
2116	9072	13.0732	10X	P3N_10X	Normal	Mast cells
2103	6356	9.84896	10X	P3N_10X	Normal	Mast cells
1956	5922	12.1243	10X	P3N_10X	Normal	CD8 T cells
6636	40000	12.3125	10X	P3N_10X	Normal	Luminal
3311	14056	14.741	10X	P3N_10X	Normal	Basal
2581	10352	6.2983	10X	P3N_10X	Normal	CD4 T cells
5453	29957	7.79117	10X	P3N_10X	Normal	Macrophages
1844	3930	24.9109	10X	P3N_10X	Normal	Basal
1273	3842	21.265	10X	P3N_10X	Normal	CD8 T cells
1503	4089	17.6327	10X	P3N_10X	Normal	CD8 T cells
1965	6222	7.9235	10X	P3N_10X	Normal	CD8 T cells
6810	42456	14.0593	10X	P3N_10X	Normal	Endothelial
2791	8361	7.27186	10X	P3N_10X	Normal	Macrophages
2005	6532	10.793	10X	P3N_10X	Normal	CD4 T cells
4724	23577	19.1967	10X	P3N_10X	Normal	Basal
3453	12826	25.2612	10X	P3N_10X	Normal	Luminal
2278	5688	11.41	10X	P3N_10X	Normal	Endothelial
3721	12084	7.19133	10X	P3N_10X	Normal	Endothelial
4195	13194	12.2025	10X	P3N_10X	Normal	Endothelial
4272	16535	15.059	10X	P3N_10X	Normal	Basal
1360	2865	10.1222	10X	P3N_10X	Normal	Luminal
1205	3049	28.9931	10X	P3N_10X	Normal	CD8 T cells
4658	19024	12.7839	10X	P3N_10X	Normal	Basal
4361	15750	13.4222	10X	P3N_10X	Normal	Basal
3814	12034	8.70866	10X	P3N_10X	Normal	Endothelial
6497	37895	21.8129	10X	P3N_10X	Normal	Basal
3250	11181	11.5643	10X	P3N_10X	Normal	MFB
1094	2283	3.02234	10X	P3N_10X	Normal	Endothelial
1510	4509	6.16545	10X	P3N_10X	Normal	B cells
5252	23474	16.2307	10X	P3N_10X	Normal	Basal
3563	9387	7.95781	10X	P3N_10X	Normal	MFB
2183	6739	18.6675	10X	P3N_10X	Normal	Luminal
6965	37417	8.37855	10X	P3N_10X	Normal	Endothelial
1736	5520	7.66304	10X	P3N_10X	Normal	CD4 T cells
2035	7693	6.92838	10X	P3N_10X	Normal	CD8 T cells
4376	14844	8.22555	10X	P3N_10X	Normal	Endothelial
1969	5439	10.2409	10X	P3N_10X	Normal	CD8 T cells
1999	6022	7.27333	10X	P3N_10X	Normal	CD4 T cells
4378	31351	8.49734	10X	P3N_10X	Normal	Macrophages
2832	8697	6.62297	10X	P3N_10X	Normal	Endothelial
1517	4331	14.0383	10X	P3N_10X	Normal	CD8 T cells
2360	9367	8.45522	10X	P3N_10X	Normal	Mast cells
1756	5219	6.45718	10X	P3N_10X	Normal	CD8 T cells
4003	11941	7.00946	10X	P3N_10X	Normal	MFB
2436	5054	10.645	10X	P3N_10X	Normal	MFB
3689	14377	14.2172	10X	P3N_10X	Normal	Basal
4842	25016	8.45059	10X	P3N_10X	Normal	Macrophages
4560	16910	9.63335	10X	P3N_10X	Normal	Endothelial
2952	11080	9.95487	10X	P3N_10X	Normal	Macrophages
3351	11598	11.0191	10X	P3N_10X	Normal	Endothelial
4320	16751	7.64133	10X	P3N_10X	Normal	Endothelial
2744	9584	4.45534	10X	P3N_10X	Normal	CD4 T cells
2554	9141	26.7804	10X	P3N_10X	Normal	Basal
2131	7342	5.81585	10X	P3N_10X	Normal	Mast cells
3934	13846	8.56565	10X	P3N_10X	Normal	MFB
2478	6339	6.75185	10X	P3N_10X	Normal	NK cells
1663	5136	12.7531	10X	P3N_10X	Normal	CD8 T cells
1786	6445	9.37161	10X	P3N_10X	Normal	B cells
5199	22078	7.3965	10X	P3N_10X	Normal	Endothelial
2528	7662	5.89924	10X	P3N_10X	Normal	CD4 T cells
1668	5074	6.01104	10X	P3N_10X	Normal	CD4 T cells
1989	8675	7.78098	10X	P3N_10X	Normal	CD4 T cells
1232	2980	0.771812	10X	P3N_10X	Normal	Luminal
3619	11439	8.26121	10X	P3N_10X	Normal	Endothelial
2219	10488	6.44546	10X	P3N_10X	Normal	CD4 T cells
4283	15198	9.82366	10X	P3N_10X	Normal	MFB
4872	20951	15.3596	10X	P3N_10X	Normal	Luminal
3111	7928	8.07265	10X	P3N_10X	Normal	Endothelial
2141	6168	19.0013	10X	P3N_10X	Normal	Luminal
2378	6506	12.0504	10X	P3N_10X	Normal	Luminal
1323	4154	11.844	10X	P3N_10X	Normal	CD8 T cells
2426	8729	5.70512	10X	P3N_10X	Normal	CD4 T cells
3467	11306	14.6382	10X	P3N_10X	Normal	Endothelial
7430	47890	18.484	10X	P3N_10X	Normal	Basal
1119	2196	13.388	10X	P3N_10X	Normal	Endothelial
1927	6052	8.69134	10X	P3N_10X	Normal	CD8 T cells
5149	20276	25.508	10X	P3N_10X	Normal	Basal
970	3458	29.6414	10X	P3N_10X	Normal	Endothelial
1063	2169	26.3255	10X	P3N_10X	Normal	CD8 T cells
3289	12430	9.30008	10X	P3N_10X	Normal	Macrophages
3459	11817	11.238	10X	P3N_10X	Normal	MFB
3512	18639	19.1319	10X	P3N_10X	Normal	Basal
3812	12570	15.2665	10X	P3N_10X	Normal	Endothelial
2371	7501	10.4119	10X	P3N_10X	Normal	CD8 T cells
3067	9377	14.7915	10X	P3N_10X	Normal	Endothelial
6502	36245	11.9078	10X	P3N_10X	Normal	MFB
6632	47928	11.2314	10X	P3N_10X	Normal	Luminal
6090	37106	27.5589	10X	P3N_10X	Normal	Basal
1829	5660	10.6184	10X	P3N_10X	Normal	CD8 T cells
4041	18823	19.9277	10X	P3N_10X	Normal	Basal
1444	4255	9.84724	10X	P3N_10X	Normal	CD8 T cells
4562	16720	10.2034	10X	P3N_10X	Normal	MFB
2064	6134	10.45	10X	P3N_10X	Normal	CD8 T cells
2352	7346	6.47972	10X	P3N_10X	Normal	CD8 T cells
4018	15038	9.46934	10X	P3N_10X	Normal	Endothelial
4253	16297	8.23465	10X	P3N_10X	Normal	Endothelial
1394	4142	12.8682	10X	P3N_10X	Normal	CD8 T cells
1711	4378	8.72545	10X	P3N_10X	Normal	CD8 T cells
1778	6965	24.2355	10X	P3N_10X	Normal	Luminal
3834	17992	6.75856	10X	P3N_10X	Normal	Macrophages
2026	5893	6.92347	10X	P3N_10X	Normal	Mast cells
1847	6460	7.70898	10X	P3N_10X	Normal	CD4 T cells
1086	2192	12.5	10X	P3N_10X	Normal	Endothelial
4747	19003	11.4877	10X	P3N_10X	Normal	MFB
2590	10181	10.6473	10X	P3N_10X	Normal	Macrophages
1824	5788	26.745	10X	P3N_10X	Normal	Endothelial
1641	3760	11.8883	10X	P3N_10X	Normal	CD4 T cells
1554	5605	13.0954	10X	P3N_10X	Normal	CD8 T cells
2313	5470	12.011	10X	P3N_10X	Normal	Endothelial
4369	20443	20.633	10X	P3N_10X	Normal	Basal
4658	21153	14.8206	10X	P3N_10X	Normal	MFB
1062	2486	17.2969	10X	P3N_10X	Normal	CD8 T cells
2289	7932	7.33737	10X	P3N_10X	Normal	Macrophages
2236	6128	10.6723	10X	P3N_10X	Normal	CD8 T cells
3660	14222	18.2534	10X	P3N_10X	Normal	Basal
2304	8601	11.2661	10X	P3N_10X	Normal	CD8 T cells
2139	5408	12.1302	10X	P3N_10X	Normal	MFB
2124	7237	10.1561	10X	P3N_10X	Normal	CD8 T cells
2845	7676	13.197	10X	P3N_10X	Normal	MFB
3208	9923	9.27139	10X	P3N_10X	Normal	MFB
3965	17997	7.96799	10X	P3N_10X	Normal	Macrophages
2189	5583	18.3414	10X	P3N_10X	Normal	Endothelial
6879	39777	16.497	10X	P3N_10X	Normal	Basal
1480	4691	11.0637	10X	P3N_10X	Normal	CD4 T cells
1514	4341	10.804	10X	P3N_10X	Normal	NK cells
3253	13837	23.5022	10X	P3N_10X	Normal	Luminal
1312	2663	8.97484	10X	P3N_10X	Normal	Endothelial
4251	20259	18.1351	10X	P3N_10X	Normal	Basal
3148	12516	7.54235	10X	P3N_10X	Normal	Macrophages
4107	13611	7.31026	10X	P3N_10X	Normal	Endothelial
6657	45035	15.4435	10X	P3N_10X	Normal	Luminal
1876	6359	15.1596	10X	P3N_10X	Normal	Luminal
1217	2155	1.2065	10X	P3N_10X	Normal	Luminal
1547	3895	11.9384	10X	P3N_10X	Normal	CD8 T cells
1060	2748	24.3814	10X	P3N_10X	Normal	CD8 T cells
1625	6015	12.6018	10X	P3N_10X	Normal	B cells
1766	5098	6.63005	10X	P3N_10X	Normal	CD8 T cells
5875	27989	6.05952	10X	P3N_10X	Normal	Endothelial
6873	45534	14.2641	10X	P3N_10X	Normal	Luminal
1056	2585	20.1161	10X	P3N_10X	Normal	CD8 T cells
1166	3035	9.19275	10X	P3N_10X	Normal	CD8 T cells
4192	15338	18.1054	10X	P3N_10X	Normal	Luminal
7141	49698	8.44702	10X	P3N_10X	Normal	Luminal
2132	6469	10.5426	10X	P3N_10X	Normal	CD8 T cells
2881	11519	15.3051	10X	P3N_10X	Normal	Macrophages
3967	15287	9.2039	10X	P3N_10X	Normal	Endothelial
2146	5771	23.2369	10X	P3N_10X	Normal	Endothelial
1070	2086	5.94439	10X	P3N_10X	Normal	Luminal
3637	18338	5.86214	10X	P3N_10X	Normal	Macrophages
2101	6888	10.7433	10X	P3N_10X	Normal	Mast cells
3886	14561	22.0521	10X	P3N_10X	Normal	Basal
1744	5717	10.7224	10X	P3N_10X	Normal	CD8 T cells
915	2423	0.0825423	10X	P3N_10X	Normal	Macrophages
4408	22342	16.2161	10X	P3N_10X	Normal	Basal
2476	5627	13.2753	10X	P3N_10X	Normal	Endothelial
2129	4345	5.75374	10X	P3N_10X	Normal	MFB
2923	9207	12.7294	10X	P3N_10X	Normal	MFB
932	2144	29.4776	10X	P3N_10X	Normal	Endothelial
4216	16898	18.4637	10X	P3N_10X	Normal	Basal
7044	40699	15.5925	10X	P3N_10X	Normal	Basal
2384	8973	8.59244	10X	P3N_10X	Normal	Mast cells
5604	26846	16.5202	10X	P3N_10X	Normal	Basal
3863	15685	24.7625	10X	P3N_10X	Normal	Basal
3279	9561	5.20866	10X	P3N_10X	Normal	Endothelial
5234	22840	10.232	10X	P3N_10X	Normal	Luminal
5789	26578	10.5388	10X	P3N_10X	Normal	Basal
2270	6191	12.6635	10X	P3N_10X	Normal	Luminal
5811	25228	10.9918	10X	P3N_10X	Normal	Endothelial
3828	13559	6.49015	10X	P3N_10X	Normal	Endothelial
3746	11505	15.9496	10X	P3N_10X	Normal	Basal
3375	10626	11.6224	10X	P3N_10X	Normal	Endothelial
823	2047	25.6473	10X	P3N_10X	Normal	CD8 T cells
3052	12018	8.41238	10X	P3N_10X	Normal	Macrophages
6148	30006	9.07152	10X	P3N_10X	Normal	Endothelial
3706	12546	15.0964	10X	P3N_10X	Normal	MFB
1758	6632	7.41858	10X	P3N_10X	Normal	B cells
1688	4170	23.4532	10X	P3N_10X	Normal	Endothelial
3069	10368	11.8056	10X	P3N_10X	Normal	MFB
1894	6260	7.68371	10X	P3N_10X	Normal	CD4 T cells
3532	12340	12.7553	10X	P3N_10X	Normal	MFB
3960	14062	9.82079	10X	P3N_10X	Normal	Endothelial
2965	7171	8.06024	10X	P3N_10X	Normal	Endothelial
1728	5747	9.74421	10X	P3N_10X	Normal	CD8 T cells
4195	13784	8.00929	10X	P3N_10X	Normal	MFB
3137	8872	11.2714	10X	P3N_10X	Normal	Endothelial
2199	7264	28.8546	10X	P3N_10X	Normal	Basal
4411	18812	18.6264	10X	P3N_10X	Normal	Basal
1977	5827	11.0005	10X	P3N_10X	Normal	CD8 T cells
4853	21244	17.0354	10X	P3N_10X	Normal	Basal
1141	3399	24.4484	10X	P3N_10X	Normal	CD4 T cells
1011	2638	11.3343	10X	P3N_10X	Normal	Macrophages
6386	42400	8.67217	10X	P3N_10X	Normal	Luminal
2458	6651	4.48053	10X	P3N_10X	Normal	MFB
6865	44915	8.26673	10X	P3N_10X	Normal	Luminal
1931	7648	9.4273	10X	P3N_10X	Normal	CD8 T cells
3166	11028	6.72833	10X	P3N_10X	Normal	Basal
1236	3024	21.5278	10X	P3N_10X	Normal	CD4 T cells
2760	9107	12.1225	10X	P3N_10X	Normal	Basal
5769	31502	13.8594	10X	P3N_10X	Normal	MFB
1345	3097	22.9254	10X	P3N_10X	Normal	CD8 T cells
3469	12588	18.3429	10X	P3N_10X	Normal	MFB
1561	4010	16.1347	10X	P3N_10X	Normal	CD8 T cells
3180	13049	7.28791	10X	P3N_10X	Normal	CD4 T cells
6044	31058	8.71273	10X	P3N_10X	Normal	Endothelial
1527	4764	9.7817	10X	P3N_10X	Normal	CD4 T cells
4699	16964	10.0094	10X	P3N_10X	Normal	MFB
3760	13121	14.5263	10X	P3N_10X	Normal	MFB
5400	25768	14.0174	10X	P3N_10X	Normal	MFB
1946	6948	13.2988	10X	P3N_10X	Normal	Mast cells
1785	5780	12.1453	10X	P3N_10X	Normal	CD8 T cells
2362	6845	10.9277	10X	P3N_10X	Normal	Luminal
3725	11613	19.1079	10X	P3N_10X	Normal	Basal
1870	6140	10.57	10X	P3N_10X	Normal	CD8 T cells
2898	10056	19.2323	10X	P3N_10X	Normal	Basal
1808	7887	9.06555	10X	P3N_10X	Normal	CD4 T cells
1092	2710	11.4391	10X	P3N_10X	Normal	Luminal
1325	3586	9.34189	10X	P3N_10X	Normal	CD8 T cells
2535	8395	8.13579	10X	P3N_10X	Normal	CD8 T cells
7209	45716	8.67311	10X	P3N_10X	Normal	Endothelial
1280	4856	8.42257	10X	P3N_10X	Normal	B cells
3475	12837	11.685	10X	P3N_10X	Normal	Endothelial
2298	6752	9375	10X	P3N_10X	Normal	Luminal
934	2617	26.0222	10X	P3N_10X	Normal	B cells
7531	47412	19.9127	10X	P3N_10X	Normal	Basal
4045	14564	14.5084	10X	P3N_10X	Normal	MFB
2034	5077	24.2072	10X	P3N_10X	Normal	Endothelial
1897	5419	9.63277	10X	P3N_10X	Normal	CD8 T cells
2107	7520	6.92819	10X	P3N_10X	Normal	CD8 T cells
3883	17075	14.6003	10X	P3N_10X	Normal	Basal
3917	16754	14.5816	10X	P3N_10X	Normal	MFB
1951	5078	9.66916	10X	P3N_10X	Normal	CD8 T cells
4274	30695	6.734	10X	P3N_10X	Normal	Macrophages
1990	5392	7.06602	10X	P3N_10X	Normal	CD8 T cells
3880	13890	11.3967	10X	P3N_10X	Normal	MFB
6325	30586	11.7014	10X	P3N_10X	Normal	Basal
1786	5299	10.5303	10X	P3N_10X	Normal	CD8 T cells
2068	4040	5.96535	10X	P3N_10X	Normal	MFB
4940	37761	7.74874	10X	P3N_10X	Normal	Macrophages
2978	10993	4.80306	10X	P3N_10X	Normal	Macrophages
2912	14561	6.50367	10X	P3N_10X	Normal	Macrophages
1807	5575	11.8386	10X	P3N_10X	Normal	Mast cells
2295	7032	9.6843	10X	P3N_10X	Normal	Luminal
2317	11660	6.67238	10X	P3N_10X	Normal	CD4 T cells
1507	5285	9.23368	10X	P3N_10X	Normal	B cells
6630	39426	10.247	10X	P3N_10X	Normal	Endothelial
2538	6537	9.80572	10X	P3N_10X	Normal	Endothelial
2307	7061	11.5423	10X	P3N_10X	Normal	Mast cells
5798	35403	13.561	10X	P3N_10X	Normal	Basal
3301	11148	16.4514	10X	P3N_10X	Normal	MFB
1439	4202	11.4945	10X	P3N_10X	Normal	CD8 T cells
2735	8628	6.06166	10X	P3N_10X	Normal	Luminal
3677	13741	20.8355	10X	P3N_10X	Normal	Luminal
2013	6076	9.72679	10X	P3N_10X	Normal	CD8 T cells
6698	44934	11.6259	10X	P3N_10X	Normal	Luminal
5026	25947	9.98189	10X	P3N_10X	Normal	Luminal
5223	22269	9.27747	10X	P3N_10X	Normal	Endothelial
2090	6127	6.82226	10X	P3N_10X	Normal	CD8 T cells
3153	12193	18.117	10X	P3N_10X	Normal	Basal
3301	11010	11.3987	10X	P3N_10X	Normal	Endothelial
2917	15921	20.2374	10X	P3N_10X	Normal	Basal
2094	6452	6.24613	10X	P3N_10X	Normal	CD4 T cells
1155	2748	10.6259	10X	P3N_10X	Normal	Luminal
5863	41303	18.5991	10X	P3N_10X	Normal	Basal
1800	5913	16.2016	10X	P3N_10X	Normal	CD8 T cells
5681	34905	11.6717	10X	P3N_10X	Normal	Luminal
4184	16643	6.04458	10X	P3N_10X	Normal	Endothelial
2360	10120	7.31225	10X	P3N_10X	Normal	CD4 T cells
1993	6974	13.2349	10X	P3N_10X	Normal	CD8 T cells
1745	6203	10.8657	10X	P3N_10X	Normal	CD4 T cells
2351	7809	8.2469	10X	P3N_10X	Normal	CD4 T cells
4967	20990	13.4683	10X	P3N_10X	Normal	MFB
2289	10203	7.74282	10X	P3N_10X	Normal	CD4 T cells
3352	12276	26.9958	10X	P3N_10X	Normal	Basal
4629	19015	17.097	10X	P3N_10X	Normal	Basal
1670	6152	24.106	10X	P3N_10X	Normal	Mast cells
2016	6275	8.43028	10X	P3N_10X	Normal	B cells
6776	49190	12.5574	10X	P3N_10X	Normal	Luminal
1782	5005	9.79021	10X	P3N_10X	Normal	CD8 T cells
2967	7040	6.77557	10X	P3N_10X	Normal	MFB
[truncated: 24,267 more rows]
