# Supplementary material for: Comparative analysis of 10X Chromium vs. BD Rhapsody whole transcriptome single-cell sequencing technologies in complex human tissues
Source: Heliyon. 2024 Mar 19;10(7):e28358. doi: 10.1016/j.heliyon.2024.e28358 (PMC11059509; doi:10.1016/j.heliyon.2024.e28358)
Supplement: Multimedia component 3 [file mmc3.xlsx]

## Sheet: Tabelle1
Gene expression levels in endothelial cells detected by 10X Chromium and BD Rhapsody in individual samples.
	P1N_10X	P1T_10X	P2N_10X	P2T_10X	P3N_10X	P2T_10X	P1N_BD	P1T_BD	P2N_BD	P2T_BD	P3N_BD	P3T_BD
A2M	2372	2801	5786	8132	9128	2735	304	2466	24036	19393	15108	7033
A2M-AS1	7	2	6	6	13	1	0	0	23	38	29	0
ABCA1	5	10	9	47	8	27	0	0	11	61	0	52
ABCA6	3	0	0	1	3	1	0	0	2	0	3	0
ABCA7	4	11	7	16	18	3	0	1	29	11	0	0
ABCA8	0	0	2	5	3	0	0	0	7	5	3	1
ABCB1	202	289	471	969	929	189	16	80	794	587	372	123
ABCC2	1	0	0	3	3	0	0	0	3	12	10	0
ABCC9	0	0	0	4	5	0	0	0	2	1	0	0
ABCD2	0	4	1	0	3	2	0	0	0	0	0	0
ABCG2	571	710	2244	1678	4719	245	109	644	6662	2216	5147	508
ABHD18	15	14	33	51	83	18	0	37	110	44	76	42
ABI3BP	38	54	13	101	132	106	0	0	58	185	221	131
ABL2	102	283	105	533	488	215	0	60	184	401	237	148
AC002553.2	0	0	1	4	13	0	0	0	0	0	0	0
AC003102.1	3	7	20	14	31	12	0	0	13	3	0	19
AC004585.1	0	1	1	0	4	0	0	0	0	6	0	0
AC004687.1	4	5	2	1	24	6	0	0	3	0	0	0
AC004817.3	1	1	0	0	4	0	0	0	0	0	0	0
AC004825.2	0	0	4	7	6	3	0	0	20	2	34	3
AC004832.6	1	2	3	0	6	0	0	9	6	5	0	0
AC004854.2	4	4	17	20	21	6	0	0	11	6	0	0
AC004918.1	1	3	18	14	29	12	0	0	47	21	69	18
AC005224.3	3	3	14	13	6	3	0	0	0	0	0	0
AC005332.1	2	0	1	1	5	4	0	0	0	0	0	0
AC005332.3	1	0	4	6	12	1	0	1	55	44	36	32
AC005332.4	11	13	29	14	41	13	0	0	58	35	31	3
AC005332.5	7	4	15	17	44	14	0	0	7	22	2	0
AC005332.8	4	4	7	7	11	1	0	0	0	0	0	0
AC005697.2	0	0	1	1	2	0	0	0	0	0	1	0
AC005837.1	4	7	10	12	18	11	0	0	15	19	0	0
AC006033.2	0	0	0	0	0	0	0	0	0	8	0	0
AC006157.1	0	1	3	1	6	1	0	0	12	18	0	0
AC006369.1	1	1	0	0	0	1	0	0	5	0	0	0
AC007216.2	1	1	0	1	3	0	0	0	0	0	0	0
AC007220.1	0	0	1	1	0	0	0	0	17	0	0	0
AC007349.3	0	0	0	0	1	0	0	0	0	0	0	0
AC007384.1	1	1	0	2	4	1	0	0	0	0	0	0
AC007448.3	1	3	0	4	10	0	0	0	0	0	0	0
AC007566.1	4	3	1	2	8	3	0	0	12	5	19	0
AC007879.3	1	0	0	1	0	0	0	0	1	3	0	0
AC007906.2	0	4	1	14	4	0	0	0	0	22	0	0
AC007950.2	7	3	2	10	15	2	0	0	5	1	0	0
AC007952.4	132	102	371	386	568	147	22	104	787	380	196	163
AC008083.2	3	0	1	0	4	0	0	0	1	5	0	0
AC008083.3	0	0	0	0	1	0	0	0	0	0	0	0
AC008105.3	3	5	5	3	14	4	0	0	0	1	0	0
AC008124.1	25	21	51	82	104	46	6	5	172	109	154	66
AC008440.2	1	1	0	0	4	1	0	5	15	3	36	0
AC008549.2	3	4	10	5	17	4	0	0	0	0	0	0
AC008735.2	0	0	3	6	5	2	0	0	0	0	0	0
AC008764.6	2	1	1	6	6	2	0	0	0	0	0	0
AC008764.8	2	3	18	18	25	11	0	0	1	0	0	0
AC008892.1	0	0	0	1	2	0	0	0	5	1	0	0
AC009021.1	2	0	1	2	0	0	0	0	13	5	0	0
AC009126.1	1	1	4	5	8	2	0	0	7	5	6	0
AC009133.1	1	0	4	15	21	4	0	0	18	3	0	0
AC009133.3	0	1	0	0	0	0	0	0	0	0	0	0
AC009812.1	11	10	15	18	44	10	0	4	63	48	22	28
AC009812.4	2	0	4	5	10	1	0	0	0	2	0	0
AC009831.1	0	1	4	2	7	2	0	2	3	3	6	0
AC009961.1	1	2	7	16	14	3	0	0	9	1	0	0
AC010280.2	0	0	0	0	0	0	0	0	1	3	0	0
AC010754.1	1	0	0	0	1	0	0	0	0	0	0	0
AC010978.1	0	1	2	2	0	0	0	0	0	0	0	0
AC011043.1	2	16	7	2	4	1	0	0	3	4	9	0
AC011468.5	4	3	4	6	9	2	0	0	24	13	8	0
AC011498.1	26	13	14	24	64	18	0	0	13	7	0	0
AC011611.4	3	1	6	3	16	1	0	0	10	0	34	0
AC012645.3	0	0	0	0	2	0	0	0	0	0	0	0
AC013264.1	1	0	1	0	3	0	0	0	0	0	0	0
AC013403.2	2	1	2	0	0	0	0	0	0	0	0	0
AC015849.1	0	1	0	1	2	0	0	0	0	0	0	0
AC015936.1	1	0	1	0	2	0	0	0	0	0	0	0
AC016355.1	0	0	2	5	4	1	0	0	0	16	0	0
AC016831.1	16	47	40	83	135	21	0	0	0	0	0	0
AC016831.7	28	45	45	193	257	50	0	0	0	0	0	0
AC016957.2	0	2	7	2	15	4	0	0	9	34	23	0
AC017002.3	0	4	1	5	20	2	0	0	0	2	0	0
AC018647.1	0	0	0	0	0	0	0	0	0	9	0	0
AC018754.1	0	0	1	3	0	0	0	0	0	0	0	0
AC019205.1	1	1	2	3	13	1	0	0	1	4	0	0
AC020656.1	34	16	10	8	27	2	0	0	2	0	0	0
AC020656.2	0	0	0	0	0	0	0	0	10	0	0	15
AC020659.1	0	3	2	3	7	0	0	0	0	5	0	0
AC020911.2	25	23	38	50	104	28	0	0	10	3	0	0
AC020916.1	71	74	64	100	281	88	0	12	48	43	26	58
AC022075.1	0	0	0	3	4	1	0	0	0	0	0	0
AC022126.1	0	0	0	0	0	0	0	0	0	0	0	1
AC022182.2	0	1	0	2	3	1	0	0	0	0	0	0
AC022400.5	0	0	0	0	0	0	0	5	4	0	0	0
AC022706.1	10	9	27	17	66	10	16	8	128	63	57	18
AC022929.2	0	0	0	1	2	0	0	0	0	0	0	18
AC023157.3	26	50	81	125	188	56	0	25	136	53	17	20
AC023855.1	1	0	0	0	0	0	0	0	0	0	0	0
AC023908.3	0	0	0	1	4	2	0	0	1	6	0	0
AC024257.3	10	9	23	29	50	11	0	0	16	3	0	0
AC024267.4	0	0	0	1	0	0	0	0	0	0	0	0
AC025164.1	15	29	36	35	145	19	0	0	13	12	11	27
AC025171.3	15	10	21	30	87	10	0	0	0	5	0	0
AC026979.2	8	15	21	20	53	26	0	0	6	24	0	11
AC027449.1	0	0	1	1	0	0	0	0	2	0	0	0
AC044849.1	4	8	14	28	63	16	0	0	3	4	0	0
AC048341.2	3	1	4	10	9	3	0	0	8	3	7	0
AC058791.1	52	66	81	97	418	48	0	0	2	0	0	16
AC062029.1	7	5	16	20	28	9	0	1	7	3	5	0
AC072061.1	9	1	4	12	23	3	0	0	34	3	0	0
AC073332.1	5	3	5	7	11	8	0	7	9	2	0	0
AC073352.2	4	3	3	9	11	2	0	0	7	10	0	0
AC073896.2	5	5	20	11	27	9	1	2	86	28	19	0
AC074050.4	0	0	1	0	0	0	0	0	0	0	0	0
AC074099.1	2	6	1	0	3	4	0	0	0	0	0	0
AC074366.1	0	0	2	0	1	1	0	0	0	0	0	0
AC079015.1	0	0	0	0	0	1	0	0	6	0	0	0
AC084018.2	0	2	10	4	11	4	0	0	0	2	0	0
AC084026.2	0	2	0	0	1	0	0	0	0	0	0	0
AC084033.3	16	22	37	54	93	21	0	0	65	48	41	0
AC087239.1	13	14	38	43	45	18	0	0	14	6	0	0
AC087286.2	1	5	3	5	11	0	0	8	0	0	0	0
AC087623.3	4	4	11	10	28	12	0	0	0	0	0	0
AC090152.1	0	0	1	1	13	0	0	0	0	1	0	0
AC090627.1	0	0	0	1	0	0	0	0	0	0	0	0
AC090948.3	0	0	0	0	2	0	0	0	0	2	0	0
AC091271.1	24	23	74	101	133	57	0	4	54	30	9	21
AC091814.1	0	2	9	9	14	4	0	0	0	0	0	0
AC092053.3	4	4	5	4	19	2	0	0	3	0	0	0
AC092119.2	0	0	1	0	1	2	0	0	0	0	0	25
AC092301.1	1	1	0	2	2	4	0	0	0	0	0	0
AC092376.2	0	0	1	1	0	0	0	0	0	4	9	21
AC092683.1	42	64	100	132	221	25	0	5	42	6	56	4
AC092747.4	7	12	21	21	32	14	0	0	39	18	63	11
AC092794.1	0	1	1	0	4	3	0	0	8	0	13	0
AC093010.2	0	0	3	0	3	0	0	0	0	0	0	0
AC093462.1	1	4	10	12	28	10	0	0	17	7	7	0
AC093591.2	1	1	0	1	0	0	0	0	1	0	0	0
AC093635.1	2	5	5	12	5	0	0	0	20	0	0	0
AC093673.1	14	45	19	36	62	10	0	12	35	44	9	0
AC096734.2	0	0	0	0	2	0	0	0	0	0	0	0
AC097376.2	28	27	36	47	102	21	23	0	73	44	27	41
AC098818.2	27	21	23	60	80	11	0	18	22	17	40	0
AC099063.4	1	3	7	12	10	3	0	0	17	2	0	0
AC099778.1	2	5	15	22	29	6	0	15	12	5	8	17
AC099811.4	0	0	1	1	2	1	0	0	0	0	0	0
AC100778.3	0	0	0	0	2	0	0	0	0	0	0	0
AC100803.3	6	10	7	9	8	9	0	0	0	18	0	0
AC100812.1	1	0	0	0	4	0	0	0	0	0	0	0
AC100849.1	0	0	0	1	0	0	0	0	0	0	0	0
AC103591.3	46	26	26	53	165	39	0	12	31	23	41	10
AC103702.2	0	0	2	0	0	0	0	0	0	0	0	0
AC103706.1	2	8	23	2	33	7	0	0	0	0	0	0
AC103724.3	1	2	2	5	7	2	0	0	1	2	0	0
AC103724.4	0	5	8	5	22	4	0	14	41	15	0	13
AC104024.1	0	0	0	0	1	2	0	0	0	0	0	0
AC104695.2	0	1	0	1	0	1	0	9	17	4	21	3
AC104695.3	29	10	13	29	50	12	0	0	0	0	0	0
AC104958.2	0	1	1	0	0	0	0	0	5	1	0	0
AC106028.4	1	3	0	2	3	1	0	0	0	0	0	0
AC106047.1	1	1	4	7	3	0	0	0	28	26	0	0
AC106739.1	1	4	3	3	16	3	0	0	0	0	0	0
AC106739.2	11	10	3	39	38	4	0	0	0	0	0	0
AC108134.2	18	39	28	14	127	13	0	7	17	15	49	0
AC108863.1	0	3	1	1	6	1	0	0	0	0	0	0
AC110792.3	2	0	3	2	1	1	0	21	11	0	15	0
AC112187.3	0	0	0	1	1	0	0	0	0	0	0	0
AC112236.2	1	0	1	3	3	1	0	0	5	10	0	0
AC114490.3	1	6	16	8	22	8	0	10	35	19	27	28
AC114760.2	1	3	1	2	11	5	0	0	0	0	0	0
AC114811.2	0	0	0	0	0	1	0	1	0	0	0	0
AC114956.1	1	1	0	1	2	0	0	0	0	0	0	0
AC116366.1	16	16	38	85	169	18	0	0	13	1	35	0
AC116667.1	2	0	2	2	3	7	0	0	1	3	0	0
AC120193.1	0	0	0	0	0	3	0	0	0	0	0	0
AC121761.1	0	2	0	1	0	0	0	0	4	16	0	0
AC132872.1	11	6	17	17	28	14	0	6	180	79	88	54
AC133644.2	0	0	0	0	3	0	0	0	0	0	0	0
AC135050.1	0	2	0	2	3	0	0	0	0	0	0	0
AC136475.3	0	3	0	0	5	0	0	0	0	0	0	0
AC138150.1	3	4	11	14	20	7	0	0	16	7	2	0
AC145285.3	0	1	0	3	3	0	0	0	0	0	0	0
AC243829.1	0	0	0	0	1	1	0	0	0	0	0	0
AC243829.4	0	0	2	1	2	0	0	0	0	1	0	0
AC243960.1	4	8	7	9	59	6	0	0	50	11	0	22
AC243965.1	0	0	5	1	6	1	0	0	0	0	0	0
AC245014.3	25	20	32	47	105	11	0	0	36	40	52	0
AC245060.5	10	4	19	20	42	13	0	0	3	0	1	0
AC245128.3	0	5	0	0	8	0	0	0	10	0	0	0
AC246785.3	3	1	1	0	0	0	0	0	0	0	0	0
AC254629.1	0	3	0	13	0	0	0	0	14	28	0	0
ACAA2	23	54	64	76	145	38	0	34	109	80	43	45
ACAP1	3	14	7	5	60	13	0	0	14	0	0	0
ACE	76	120	390	344	522	101	0	59	471	230	32	43
ACKR1	1141	2701	1700	6109	4637	2846	119	1358	2623	3583	677	981
ACKR3	29	71	162	100	149	153	0	10	465	215	11	234
ACOT7	20	18	50	97	63	23	0	0	185	163	0	13
ACP5	2	3	3	11	4	1	0	0	11	10	0	0
ACPP	38	2527	265	2144	1672	5	0	0	2710	1957	21	8
ACSL4	83	151	166	251	310	91	15	99	768	498	398	250
ACSL6	0	1	0	2	4	1	0	0	1	0	15	0
ACTA2	4	10	23	74	98	4	0	3	14	145	11	0
ACTG2	0	0	2	1	0	0	0	0	1	0	0	0
ACVR1C	3	1	6	2	19	1	0	3	8	0	1	0
ACVRL1	157	278	488	583	885	275	22	11	346	239	24	2
ACY3	0	0	1	0	2	0	0	0	0	0	0	0
ADA	10	21	19	40	56	24	0	42	73	88	38	125
ADA2	7	9	6	5	82	21	0	5	89	121	186	62
ADAM12	2	4	0	2	3	4	0	0	1	0	0	1
ADAM19	1	5	0	1	7	8	0	0	26	8	6	29
ADAM23	0	2	1	5	0	7	0	0	6	1	0	16
ADAM28	3	1	0	1	17	10	0	0	12	9	16	0
ADAM8	7	3	1	2	7	2	0	2	5	11	0	0
ADAMDEC1	1	0	0	0	0	0	0	0	2	0	0	0
ADAMTS1	947	2302	650	1692	2103	366	65	1867	1940	3609	2265	558
ADAMTS17	1	1	1	2	2	1	0	0	11	0	0	0
ADAMTS2	0	0	0	1	1	0	0	0	0	1	0	0
ADAMTS4	165	647	69	397	394	111	1	484	166	339	465	103
ADAMTS5	0	2	3	13	4	2	0	12	11	7	0	58
ADAMTS6	16	14	45	160	129	181	0	0	21	83	10	115
ADAMTS8	1	2	0	5	0	0	0	0	0	2	0	0
ADAMTS9	147	461	162	560	498	94	0	14	178	169	130	44
ADAMTSL4	5	9	6	14	15	11	0	9	24	80	0	0
ADAMTSL5	0	2	0	0	0	0	0	0	0	0	1	0
ADAP2	6	12	14	22	16	16	0	10	32	22	16	1
ADCY3	8	12	22	35	49	6	0	9	32	54	64	10
ADCY4	137	216	401	397	711	264	13	111	703	504	62	100
ADCY7	4	2	0	2	9	3	0	17	6	6	0	0
ADCYAP1	0	0	0	1	0	0	0	0	28	0	0	0
ADGRA2	29	40	36	98	80	28	0	39	246	185	70	13
ADGRE2	2	3	3	6	30	4	0	0	18	14	10	0
ADGRE5	12	17	22	31	72	29	0	0	6	26	0	0
ADGRF3	0	0	1	1	6	0	0	0	0	0	0	0
ADGRF5	465	562	1069	1012	2309	423	0	777	4636	2376	3775	1141
ADGRG1	108	293	221	181	462	95	2	138	345	196	107	75
ADGRG5	1	1	0	0	1	0	0	0	0	0	0	0
ADGRG6	15	60	68	42	164	20	13	41	187	80	199	111
ADGRL1	16	27	33	56	50	23	0	28	104	69	28	10
ADGRL2	55	117	140	212	255	61	0	220	654	504	356	241
ADGRL4	710	1052	1724	2268	3253	765	29	634	4593	3167	3192	1517
ADH1B	1	0	0	0	6	0	0	0	1	0	1	0
ADHFE1	2	6	7	10	17	2	0	18	6	12	46	0
ADIRF	1224	2255	2234	3157	5142	1045	23	230	512	400	74	34
ADM	13	17	39	49	196	34	0	0	144	78	139	55
ADM5	71	103	86	245	264	78	0	9	91	148	0	34
ADORA2A-AS1	3	1	1	1	5	1	0	0	0	0	0	0
ADRA2A	0	0	3	8	1	2	0	0	2	6	0	0
ADRB1	0	4	0	21	4	7	0	0	9	33	0	0
ADRB2	67	54	103	95	265	17	0	85	335	155	201	44
AEBP1	23	41	31	59	93	33	0	16	70	24	0	5
AFF3	2	20	14	73	121	51	0	0	67	105	24	112
AGAP2	2	2	3	3	7	0	0	0	1	2	0	0
AGR2	0	48	3	218	1	7	0	0	154	271	0	0
AGT	0	1	1	1	1	1	0	0	0	3	0	0
AIF1	17	17	11	28	138	18	0	0	73	48	0	0
AIM2	3	6	7	14	8	5	0	20	14	11	14	0
AKAP12	134	484	171	113	840	20	19	211	282	59	230	0
AKAP5	3	6	3	11	19	2	0	0	14	50	0	0
AKNA	25	32	48	49	84	22	0	22	27	16	9	59
AKR1C1	7	5	55	48	127	10	0	0	47	29	56	0
AKR1C3	78	131	316	558	1078	191	25	47	638	485	184	55
AL021368.2	17	22	72	58	113	22	0	0	95	61	63	52
AL021453.1	19	18	23	35	82	15	0	0	0	0	0	0
AL022314.1	0	0	0	0	1	0	0	0	0	0	0	0
AL031280.1	0	0	1	3	4	1	0	0	0	0	0	0
AL031595.2	2	2	3	3	11	2	0	0	0	0	0	0
AL031777.3	3	7	6	19	35	11	0	0	13	6	0	0
AL034397.3	1	1	0	1	0	0	0	0	4	0	0	0
AL035701.1	0	1	0	1	0	0	0	0	0	0	0	0
AL096865.1	0	0	0	0	2	0	0	0	0	0	0	0
AL109741.1	9	4	23	18	29	9	0	20	6	17	0	0
AL109767.1	0	0	1	0	1	0	0	0	0	0	0	0
AL109955.1	1	1	0	2	1	1	0	0	0	5	0	0
AL117332.1	3	4	4	9	17	5	0	0	42	53	28	0
AL118516.1	45	43	82	183	170	46	0	25	54	51	61	5
AL121845.4	0	0	1	1	1	0	0	0	0	0	0	0
AL121890.5	1	0	0	0	0	0	0	0	4	0	0	0
AL121944.1	3	13	11	18	24	4	0	0	2	4	0	0
AL121985.1	2	3	1	1	4	1	0	0	0	0	0	0
AL122035.2	0	3	2	7	7	0	0	10	13	30	13	0
AL132780.1	0	0	0	0	2	0	0	0	5	0	0	0
AL133342.1	3	14	3	7	20	1	0	0	13	7	9	0
AL135791.1	5	0	8	9	17	6	0	0	0	5	17	10
AL136038.5	0	0	2	3	3	0	0	0	20	9	14	0
AL136531.1	1	1	2	4	4	1	0	0	0	4	0	0
AL136987.1	0	0	0	0	1	2	0	0	0	1	0	0
AL137003.2	2	2	2	6	16	2	0	0	16	2	34	0
AL137145.2	0	0	2	3	4	0	0	0	0	0	0	0
AL137779.1	0	1	3	0	6	0	0	0	0	0	0	0
AL137786.1	0	0	0	0	1	1	0	0	0	0	0	0
AL139099.1	2	0	1	1	7	0	0	0	1	0	0	0
AL157895.1	0	0	0	1	3	0	0	0	0	0	0	0
AL158163.1	2	0	4	7	11	1	0	0	0	0	0	0
AL158163.2	0	0	4	1	5	2	0	0	0	0	0	0
AL353708.3	0	3	10	8	11	2	0	0	0	0	0	0
AL355075.4	23	26	72	57	43	20	0	0	7	10	0	0
AL355581.1	0	1	0	0	2	0	0	0	0	0	0	0
AL355816.2	2	5	5	5	7	2	0	3	17	4	0	0
AL356512.1	10	3	9	18	17	4	0	0	7	9	0	0
AL356599.1	6	9	6	6	25	4	0	0	41	7	84	19
AL357054.4	7	12	35	45	60	6	3	0	117	75	25	20
AL357060.1	5	8	11	10	54	3	0	0	18	21	55	3
AL358333.2	0	0	1	0	0	0	0	0	0	0	0	0
AL358472.5	1	0	5	6	9	3	0	0	1	1	0	0
AL359220.1	30	36	146	160	210	49	0	0	43	7	0	0
AL359513.1	0	4	1	1	5	0	0	0	12	23	0	0
AL359915.2	4	5	9	19	21	6	0	0	4	0	16	0
AL359962.2	0	0	0	0	1	0	0	0	0	0	0	0
AL360012.1	20	12	30	39	52	13	0	6	31	24	30	0
AL360270.1	0	1	0	2	0	1	0	0	0	1	0	0
AL365203.2	8	12	8	22	27	13	0	0	6	1	23	14
AL365361.1	12	8	33	5	18	1	0	31	119	63	34	15
AL451050.2	0	0	1	1	5	1	0	0	0	0	0	0
AL451085.1	8	10	16	31	29	5	0	0	8	0	26	0
AL513327.1	2	0	1	0	0	0	0	0	2	0	0	0
AL603756.1	0	0	0	0	4	1	0	0	0	0	1	0
AL606760.3	0	1	3	1	7	0	0	0	4	0	0	0
AL627171.1	5	14	16	20	59	5	0	0	29	7	23	4
AL645728.1	8	7	18	22	21	5	0	0	0	0	0	0
AL645933.2	2	13	3	7	21	4	0	0	6	15	65	11
AL662844.4	3	10	65	74	76	25	0	0	6	13	0	0
AL683807.1	0	0	0	1	0	0	0	0	0	0	0	0
AL683813.1	10	7	22	26	60	28	0	0	28	4	0	0
AL731557.1	0	1	1	0	0	0	0	0	8	0	0	0
ALAS2	0	0	0	1	0	0	0	0	0	0	0	0
ALDH1A1	9	12	9	20	195	18	0	1	43	63	246	69
ALDH1A3	12	54	18	170	38	4	0	8	209	248	8	6
ALKAL1	0	1	0	0	0	0	0	0	0	1	0	0
ALKAL2	0	3	0	2	3	0	0	11	0	1	1	0
ALOX5	2	5	2	6	16	7	0	0	7	11	1	25
ALPL	18	32	102	55	84	50	0	0	228	87	2	11
ALS2CR12	0	0	2	1	3	2	0	0	8	1	0	0
AMDHD1	3	2	5	2	2	0	0	2	4	9	0	0
AMMECR1	9	19	28	44	48	16	1	0	60	84	49	67
AMY2B	1	5	7	9	6	1	0	15	30	19	15	0
ANGPT1	4	5	4	2	22	0	0	30	14	20	7	0
ANGPT2	111	192	1114	288	1880	122	13	144	3233	675	1522	118
ANGPTL1	0	3	0	8	7	1	0	0	8	3	0	0
ANKEF1	3	3	2	15	7	2	0	0	23	17	0	2
ANKRD28	70	92	133	244	331	98	0	12	227	113	161	59
ANKRD36	44	38	80	96	208	30	0	0	113	58	58	40
ANKRD36B	38	38	68	82	174	17	0	9	60	44	101	27
ANKRD36C	57	78	136	154	293	37	0	23	200	89	88	35
ANKRD37	13	40	31	56	100	22	0	0	102	96	84	51
ANKRD49	22	25	50	58	109	31	11	0	51	38	21	27
ANKS1B	1	0	0	2	4	0	0	0	1	0	1	0
ANKZF1	17	21	33	59	97	37	0	0	150	77	0	19
ANO1	0	0	5	11	3	0	0	0	0	14	0	0
ANPEP	1	57	5	0	12	1	0	0	13	9	0	0
ANXA1	293	681	502	858	2228	430	61	376	1201	941	1238	509
ANXA2R	34	57	98	120	273	57	13	37	316	127	47	113
ANXA3	13	54	24	52	64	8	0	0	105	112	93	53
AOAH	6	5	1	3	23	11	0	0	2	12	4	0
AOC1	1	11	5	0	1	0	0	0	5	10	0	0
AOC3	51	32	108	104	174	28	23	16	402	322	281	119
AP000254.1	3	4	5	6	8	2	0	0	11	6	3	0
AP000763.3	2	0	0	0	1	4	0	0	0	28	0	0
AP001020.3	2	2	0	0	2	0	0	0	0	0	0	0
AP001160.3	1	5	5	18	11	5	0	0	4	37	0	0
AP001437.1	3	2	7	8	1	0	0	0	10	12	0	0
AP002907.1	0	0	1	1	0	0	0	0	1	0	0	0
AP003354.2	6	0	0	0	1	0	0	0	0	0	0	0
AP003472.2	0	0	0	0	0	0	0	0	1	0	0	0
AP003481.1	0	2	0	0	0	0	0	0	0	0	0	0
AP003774.4	0	1	0	2	2	1	0	0	0	0	0	0
AP005329.2	0	0	1	1	3	0	0	0	0	0	0	0
AP005482.1	0	1	0	0	0	2	0	0	0	0	0	0
AP3M2	38	53	146	103	339	52	0	22	314	261	236	34
AP4S1	18	15	31	52	94	22	0	0	135	91	33	15
APBA2	0	5	1	1	8	0	0	0	1	6	0	0
APLNR	70	88	155	134	244	78	0	86	394	238	28	7
APOBEC3A	0	5	1	2	5	2	0	0	2	13	0	0
APOBEC3D	1	4	3	4	6	2	0	0	15	0	0	0
APOBEC3G	26	38	46	38	134	22	1	32	224	49	100	37
APOBEC3H	0	1	1	0	6	3	0	17	6	3	8	0
APOC1	3	3	5	70	15	8	0	0	31	58	0	0
APOD	34	27	55	86	747	5	11	115	632	321	1141	121
APOE	0	2	10	115	35	191	0	0	5	2	0	0
APOLD1	427	812	547	675	1245	88	12	594	1647	1229	1671	202
APP	1082	1518	2293	2787	4429	1110	127	2053	10768	6375	6566	2907
AQP1	1217	969	2615	2752	4949	1689	57	444	3950	2819	1452	621
AQP3	4	47	5	5	32	24	0	0	71	82	9	21
AQP9	0	7	0	2	25	0	0	0	6	0	0	0
ARAP2	45	108	57	109	228	20	9	48	113	61	81	23
ARC	15	23	28	75	148	33	0	0	17	38	40	0
AREG	6	34	3	16	93	19	0	5	10	22	0	1
ARG2	1	79	15	71	30	19	0	0	44	45	14	0
ARHGAP10	11	7	16	30	54	5	0	2	31	16	22	18
ARHGAP19	18	16	24	37	48	19	0	55	110	89	42	29
ARHGAP24	4	5	0	6	16	10	0	1	0	0	8	0
ARHGAP30	1	8	3	3	27	4	0	0	7	14	26	0
ARHGAP42	2	4	4	23	17	1	0	0	16	4	3	0
ARHGAP9	0	12	4	8	47	21	0	34	23	10	29	0
ARHGEF15	96	225	283	322	367	127	0	70	279	158	43	50
ARHGEF9	18	32	55	71	97	26	0	48	132	126	40	44
ARID3B	9	9	13	15	27	7	0	0	16	30	0	0
15	183	163	360	536	565	222	0	67	2452	2404	1733	700
ARL4A	71	75	520	656	801	402	5	29	1221	805	640	570
ARL4C	48	78	32	75	229	76	0	24	121	57	39	128
ARL4D	10	22	23	61	52	42	0	6	56	68	29	160
ARL5B	117	145	134	384	436	84	1	63	489	565	404	133
ARNTL	2	6	25	21	34	5	0	0	52	31	19	19
ARRDC5	0	0	0	0	0	1	0	0	0	0	0	0
ARSG	5	13	39	43	141	9	0	0	27	9	10	0
ASPM	3	2	0	3	2	2	0	0	15	17	0	0
ASPN	0	0	1	0	1	0	0	0	0	12	0	0
ATAD2	16	22	21	39	60	7	0	0	58	56	22	39
ATAD5	8	9	18	27	36	6	0	1	44	31	4	27
ATF3	199	313	104	326	763	197	4	235	399	515	594	406
ATF7IP2	16	30	45	60	90	35	0	33	76	30	51	3
ATG2A	21	32	32	29	66	29	0	1	51	42	0	0
ATP1A2	0	0	1	4	1	0	0	0	0	4	0	0
ATP1A3	0	0	0	1	4	0	0	17	0	0	0	0
ATP1B1	16	26	32	41	140	2	2	20	70	68	41	0
ATP1B2	0	1	4	3	2	0	0	0	3	4	0	7
ATP2A3	26	34	62	61	89	47	0	11	74	72	1	0
ATP2B1-AS1	32	54	79	90	203	46	0	0	64	61	34	26
ATP6V0D2	0	0	1	4	2	0	0	0	14	1	0	0
ATP6V1C2	2	2	5	3	5	2	0	0	2	18	0	2
ATP6V1E2	7	11	15	11	35	5	0	0	18	8	0	0
ATP6V1G3	0	0	1	0	0	0	0	0	0	0	0	0
ATP8A1	30	46	29	94	62	26	0	26	106	90	153	17
ATR	22	49	63	99	124	31	0	41	218	156	164	37
ATXN7L1	14	21	27	55	49	23	0	1	85	50	53	22
AURKA	0	2	3	10	17	0	0	0	24	35	95	0
AUTS2	23	43	53	47	128	13	0	17	124	40	115	32
AVPR1A	0	0	1	5	0	0	0	0	0	2	0	0
AXL	0	3	1	9	15	2	0	0	43	38	1	0
AZGP1	7	350	60	229	214	4	0	0	290	268	0	5
B2M	10139	15294	22317	25576	59731	11894	1075	12567	70137	45504	59606	27354
B3GALT2	0	2	0	2	2	0	0	0	22	4	0	0
B3GNT5	68	120	41	93	184	21	3	127	168	282	327	138
B3GNT7	0	0	1	0	3	4	0	0	1	0	0	0
B4GALT4	8	14	11	36	41	15	0	23	12	31	7	18
BACH2	4	4	12	3	10	2	0	0	24	14	3	0
BANK1	12	4	1	16	8	9	0	16	0	24	21	25
BASP1	9	118	19	128	128	27	0	6	137	156	45	76
BATF	2	2	0	5	18	3	0	0	0	0	0	0
BCAS4	4	6	1	3	9	5	0	0	5	1	0	0
BCAT1	26	41	2	18	24	30	0	95	11	32	15	56
BCL11A	9	4	3	4	20	7	0	0	7	8	10	1
BCL11B	0	11	0	1	21	12	0	0	17	5	1	0
BCL2A1	13	16	3	21	109	5	0	13	43	19	16	0
BCO2	0	0	6	6	18	6	0	0	0	0	0	0
BDKRB2	58	183	67	81	175	22	14	407	199	192	140	39
BEST1	7	6	2	8	21	6	0	7	2	3	0	0
BEX5	141	248	279	77	200	50	9	199	482	206	140	37
BGN	15	4	25	61	150	78	0	8	15	84	0	0
BHLHE40-AS1	1	4	7	7	11	2	0	3	10	14	0	0
BHLHE41	1	2	1	16	11	5	0	0	66	61	0	0
BICDL1	2	8	2	5	8	0	0	0	6	19	0	0
BIRC3	27	90	32	122	236	73	0	46	270	165	189	215
BLK	1	0	0	1	4	0	0	0	0	0	0	0
BLM	0	4	3	5	16	0	0	2	0	17	0	0
BMP2K	40	39	69	107	188	54	6	47	186	185	98	77
BMP4	16	32	103	102	371	46	0	88	254	158	198	66
BMPR2	552	1141	1225	1599	2007	640	64	686	3974	2841	1942	1642
BMX	66	11	38	51	139	39	0	14	114	93	243	73
BORCS5	20	37	28	58	114	31	0	0	55	49	0	0
BRCA2	14	20	17	37	41	19	0	0	17	20	0	0
BRICD5	2	3	4	9	22	4	0	0	0	0	0	0
BTG1	684	796	2574	2720	7426	1233	65	185	3774	2262	3013	952
BTK	4	1	0	8	26	10	0	0	8	20	1	3
BTLA	0	3	0	0	9	1	0	20	0	3	0	0
BTN2A2	29	39	61	86	122	39	0	31	96	75	129	86
BTNL9	111	118	679	194	734	39	0	31	875	223	305	0
BUB1	0	0	1	1	0	0	0	0	6	3	0	0
BUB1B	0	0	1	3	1	0	0	0	5	0	0	0
C11orf21	2	2	2	0	2	1	0	0	0	0	0	0
C11orf96	2106	4286	1789	2597	13275	171	247	1221	2099	1886	3529	186
C12orf42	0	0	0	0	1	1	0	0	0	0	0	0
C12orf65	22	28	95	96	184	37	0	34	159	82	106	60
C15orf48	1	137	2	290	32	6	0	0	56	199	0	0
C15orf53	0	3	0	1	5	0	0	0	0	0	0	0
C16orf54	3	2	1	1	21	2	0	0	5	5	0	1
C17orf67	17	30	55	65	123	37	0	0	56	36	30	0
C18orf54	10	13	18	19	32	9	0	4	41	32	24	9
C1QA	1	4	8	46	34	111	0	0	9	19	0	0
C1QB	4	2	4	22	19	123	0	0	12	40	0	0
C1QC	1	6	4	35	14	77	0	0	67	87	0	0
C1QTNF1	8	49	20	93	38	48	0	68	51	235	0	0
C1QTNF3	4	18	10	40	84	37	0	3	55	67	69	65
C1R	29	65	48	124	118	161	0	61	133	277	32	317
C1RL-AS1	3	8	8	17	22	12	0	0	0	4	0	0
C1S	1	9	1	19	20	26	0	15	0	26	0	87
C1orf131	24	61	80	100	176	50	0	30	167	157	64	18
C1orf162	13	10	4	17	60	9	0	0	44	24	44	9
C1orf216	4	19	25	36	30	15	0	14	98	50	0	0
C21orf91	54	59	96	176	218	56	0	82	452	472	282	97
C22orf46	19	27	35	68	84	24	0	4	43	27	0	17
C2CD2L	9	14	14	31	41	10	0	7	62	31	36	19
C2CD3	13	26	22	44	76	17	0	8	54	42	34	12
C2CD4A	1	5	0	1	8	0	0	0	0	0	1	0
C2CD4B	321	884	303	776	2887	106	26	250	379	554	1996	436
C2orf40	9	8	22	17	45	0	0	0	6	36	0	0
C3	5	4	2	2	7	35	0	0	48	22	0	0
C3AR1	1	3	0	1	8	8	0	0	3	29	0	0
C3orf62	17	29	34	57	83	18	8	11	137	61	92	35
C5AR1	0	12	1	23	30	2	0	0	56	99	0	6
C6orf99	1	0	0	0	3	0	0	0	2	5	0	0
C7	23	41	55	197	188	54	0	36	193	371	164	68
C8orf37-AS1	0	0	0	0	0	0	0	0	6	2	0	0
C9orf24	0	1	2	0	5	2	0	0	0	0	0	0
C9orf3	79	83	269	281	425	122	0	49	313	250	94	115
CA10	0	0	0	0	0	0	0	0	0	4	0	0
CA2	28	35	215	53	54	2	0	37	280	64	77	0
CA4	55	145	41	7	28	0	0	21	13	0	7	0
CACNA1I	0	0	0	0	0	0	0	0	1	0	0	0
CACNB1	1	0	4	1	4	6	0	12	12	2	0	0
CADM3	3	10	8	39	15	61	0	0	23	103	0	59
CADPS	0	0	0	23	3	0	0	0	32	1	0	0
CALB2	0	0	0	1	0	0	0	0	0	0	0	0
CALCRL	562	727	1740	4106	1910	1465	60	298	4817	4996	1751	2109
CALD1	268	668	833	1221	2082	567	19	333	1674	1411	893	563
CALHM6	3	0	3	3	28	8	0	2	2	0	0	0
CALY	0	1	0	0	1	0	0	0	0	0	0	1
CAMK2G	34	48	100	96	138	32	0	33	203	105	39	55
CAMK2N1	1	8	4	22	18	5	0	0	13	29	14	0
CAMK4	4	3	1	4	13	4	0	0	6	2	0	0
CAPN10-DT	0	2	2	2	5	2	0	0	0	4	0	0
CAPN12	2	4	4	11	15	1	0	0	1	1	0	0
CAPN15	19	21	30	37	78	22	0	8	85	51	0	0
CAPRIN2	13	22	39	64	94	36	0	0	78	68	56	17
CARD11	0	2	0	0	4	1	0	0	0	0	0	0
CARMIL2	0	0	0	2	7	3	0	0	5	0	0	0
CARMN	0	2	9	19	26	1	0	0	14	1	0	0
CASKIN2	224	458	365	373	535	112	0	44	132	79	1	8
CASQ2	0	0	0	0	0	0	0	0	0	4	0	0
CASS4	0	2	0	0	3	0	0	0	0	0	0	0
CATSPER1	0	1	0	0	3	1	0	0	0	0	0	0
CATSPERB	0	1	0	0	1	0	0	0	0	0	0	0
CAV1	534	685	2034	2032	4481	405	49	861	7529	4545	5233	967
CAVIN1	565	966	1406	1597	2556	589	118	2103	6448	4516	144	112
CAVIN2	617	896	1298	1408	4194	444	28	332	2515	1633	2947	641
CAVIN3	128	160	263	423	365	264	10	79	360	373	89	48
CBLN1	0	0	0	2	5	0	0	0	0	0	0	0
CCDC102B	6	13	10	16	38	5	0	32	64	17	4	0
CCDC141	1	3	4	4	70	0	0	0	0	0	31	0
CCDC146	9	15	33	37	75	9	0	48	55	46	114	49
CCDC152	7	2	2	3	18	0	0	6	42	36	19	0
CCDC168	1	2	6	5	0	0	0	0	0	0	30	0
CCDC170	0	0	0	0	2	0	0	0	1	0	0	0
CCDC18	5	2	8	19	23	2	18	12	14	24	18	28
CCDC191	9	21	42	44	78	30	6	30	74	53	13	49
CCDC3	42	48	57	330	83	283	0	13	336	1038	100	431
CCDC65	0	2	5	4	4	0	0	0	0	1	0	0
CCDC69	132	214	238	405	424	178	28	154	925	898	61	32
CCDC71L	30	74	58	111	167	54	3	13	76	134	138	58
CCDC80	76	59	101	86	362	67	0	15	130	57	63	19
CCDC88A	62	130	188	244	398	167	0	27	508	507	468	279
CCDC88B	4	5	4	5	28	6	0	0	12	4	0	0
CCK	0	43	7	0	26	0	0	0	0	0	1	0
CCL14	198	249	274	501	1536	88	0	47	205	131	196	32
CCL17	0	0	0	0	3	0	0	0	0	0	0	0
CCL18	0	0	0	10	0	0	0	0	16	0	0	0
CCL19	0	0	0	0	5	5	0	0	0	0	0	0
CCL2	187	707	105	138	1685	209	0	561	262	411	1398	230
CCL20	9	8	1	5	23	1	0	0	3	12	0	0
CCL21	0	292	0	0	2	93	0	0	0	0	0	0
CCL22	0	0	0	1	0	0	0	0	1	0	0	0
CCL23	32	63	63	581	336	74	15	28	362	666	172	76
CCL28	6	10	12	16	28	8	0	8	15	25	10	0
CCL3	10	55	9	107	184	17	0	0	143	68	0	0
CCL3L1	5	16	7	15	49	6	0	0	57	24	0	0
CCL4	96	273	194	171	1439	82	0	160	121	133	9	0
CCL4L2	24	33	36	54	96	10	0	12	146	30	0	0
CCL5	58	111	59	37	466	62	0	126	183	62	0	0
CCL8	0	103	0	3	2	0	0	0	2	0	2	0
CCND1	83	127	560	140	440	17	0	62	557	120	132	0
CCNE2	1	3	4	9	15	7	0	0	28	18	9	0
CCNI2	0	1	0	1	1	0	0	0	0	0	1	0
CCR1	0	3	0	3	1	0	0	19	10	11	0	0
CCR2	4	1	1	0	6	1	0	0	6	0	0	0
CCR4	0	4	1	0	1	1	0	0	1	0	0	0
CCR5	0	2	2	0	8	2	0	0	1	1	0	0
CCR6	2	5	1	0	21	5	0	0	3	0	0	0
CCR7	0	4	0	3	21	8	0	0	3	23	0	0
CCRL2	13	27	28	52	83	13	0	12	110	101	21	115
CCSAP	4	7	5	4	12	2	0	10	11	5	20	0
CD101	1	3	1	1	1	0	0	0	0	0	0	0
CD109	166	158	195	468	287	213	33	123	605	690	269	468
CD14	70	188	70	280	156	80	0	71	49	65	0	2
CD160	2	2	1	1	6	3	0	0	3	0	0	0
CD163	1	0	0	6	3	2	0	0	7	14	0	0
CD163L1	0	0	0	5	1	0	0	0	2	0	0	0
CD177	0	51	3	1	3	0	0	0	14	19	0	0
CD19	1	0	0	1	1	0	0	0	0	6	0	0
CD1A	1	0	0	0	0	0	0	0	0	7	0	0
CD1C	5	1	0	2	11	0	0	0	0	0	0	0
CD1E	1	0	0	0	8	0	0	0	0	0	0	0
CD2	20	50	12	9	117	17	0	5	86	60	75	13
CD200	268	621	287	465	898	202	57	548	1026	800	841	419
CD200R1	2	1	1	3	2	1	0	0	3	3	0	0
CD207	2	3	3	3	13	1	0	0	2	10	0	0
CD22	0	0	0	3	2	2	0	0	0	1	0	0
CD226	0	7	5	1	5	3	0	1	14	10	1	2
CD24	3	34	22	38	49	6	0	0	61	106	51	20
CD244	0	0	0	0	5	0	0	0	0	0	0	0
CD247	1	8	2	2	21	11	0	0	0	0	0	0
CD248	0	2	2	2	3	0	0	0	3	0	0	0
CD27	2	0	7	1	12	8	0	0	0	0	0	0
CD28	1	5	2	0	8	1	0	0	0	2	0	19
CD300A	3	2	0	4	18	5	0	0	3	2	0	0
CD300E	0	8	0	0	12	0	0	0	0	0	0	0
CD33	9	3	1	1	12	4	0	0	3	0	0	0
CD34	501	546	1386	1376	2242	403	160	1434	11530	6730	4656	1738
CD36	23	34	2	2	18	3	0	0	0	1	0	0
CD38	1	38	3	2	10	7	0	0	7	6	0	0
CD3D	11	44	18	11	100	10	0	13	11	9	0	0
CD3E	9	21	9	10	94	18	0	51	41	8	16	0
CD3G	7	22	7	9	49	13	0	22	26	22	40	16
CD4	4	4	1	7	36	4	0	0	51	43	0	0
CD40LG	0	4	0	1	17	6	0	0	9	13	1	0
CD5	0	3	1	0	6	2	0	0	6	0	0	0
CD55	146	190	345	671	831	291	5	178	1456	1252	736	457
CD6	3	7	2	1	15	1	0	0	7	0	0	0
CD68	6	15	9	31	32	22	0	0	12	30	0	6
CD69	57	94	17	22	410	66	0	47	101	62	107	7
CD7	0	16	11	6	84	15	0	25	1	0	0	0
CD70	2	1	7	1	16	2	0	0	3	0	0	0
CD72	0	0	0	0	4	1	0	0	8	0	0	0
CD74	4397	6083	7645	8169	17356	4245	1147	12691	38191	24500	21071	10856
CD79A	14	1	0	2	29	6	0	0	8	0	25	0
CD79B	110	97	230	242	355	57	0	7	73	23	1	0
CD83	41	11	14	45	132	38	0	0	73	168	31	34
CD84	5	4	1	4	27	5	0	0	1	12	0	0
CD86	4	0	0	3	10	4	0	0	6	14	0	0
CD8A	5	18	10	2	50	12	0	48	14	37	53	24
CD8B	1	4	16	3	24	2	0	14	2	0	0	0
CD8B2	0	1	0	1	1	0	0	0	6	8	20	0
CD93	780	1234	1314	2030	3151	697	45	1202	3657	2999	3893	1494
CD96	7	8	5	6	31	5	0	6	26	16	28	0
CDC14A	49	48	92	129	195	42	12	35	196	137	246	32
CDC25B	26	40	52	66	112	45	9	16	130	64	90	34
CDCA2	0	2	0	0	0	0	0	0	0	0	0	0
CDCA7	3	3	1	13	10	3	1	0	1	2	0	0
CDH13	2	5	9	28	16	20	0	0	16	125	0	45
CDH5	260	356	627	789	1230	311	14	229	1754	1151	1820	785
CDH6	0	2	1	11	4	0	0	0	0	17	0	0
CDHR1	0	0	0	1	1	0	0	0	0	0	0	0
CDK15	0	0	1	0	1	0	0	0	0	0	0	0
CDK5R1	0	2	0	4	2	5	0	0	5	6	0	0
CDK6	36	50	121	141	189	21	0	36	331	181	107	17
CDKN1C	91	115	221	245	917	129	6	80	427	396	659	146
CDKN2A	1	3	0	0	3	0	0	0	0	0	1	0
CDKN2D	47	73	45	68	108	45	0	92	114	121	20	19
CEACAM1	154	231	268	242	545	98	26	525	1088	641	959	150
CEBPD	705	1600	697	1427	3474	353	21	526	715	636	553	228
CEMIP2	121	284	265	690	794	223	0	138	602	577	644	277
CENPE	1	2	7	11	14	3	0	0	10	45	17	4
CENPF	5	12	16	17	20	8	0	8	42	40	11	8
CENPK	4	10	19	10	13	2	0	28	23	26	0	6
CENPL	17	15	23	32	66	19	0	15	20	10	0	0
CENPM	0	3	0	3	2	1	0	0	0	0	0	0
CENPQ	23	24	34	28	67	14	0	27	101	109	93	41
CENPU	0	1	6	21	7	4	0	0	16	34	17	15
CEP112	65	124	169	230	377	99	4	68	517	435	425	151
CEP120	27	33	47	52	90	26	0	70	216	119	89	68
CEP126	7	11	18	21	50	12	0	0	19	15	0	15
CEP128	1	5	11	19	22	1	0	0	5	13	0	14
CEP135	33	56	98	123	170	51	0	60	366	178	181	113
CEP152	12	17	35	40	71	21	0	28	52	59	1	25
CEP162	21	32	41	84	137	36	0	26	206	157	84	124
CEP19	1	4	14	14	32	9	0	3	12	15	19	1
CEP290	70	118	188	231	315	107	12	99	315	258	450	156
CEP295	29	21	77	102	119	30	0	0	190	166	36	42
CEP55	0	0	0	1	1	0	0	0	7	7	0	0
CEP72	0	1	5	6	8	0	0	0	34	22	0	0
CEP78	25	47	66	105	96	24	3	61	136	107	69	25
CEP85L	29	53	91	144	167	36	0	34	284	187	78	20
CEP97	17	19	32	55	56	14	0	0	79	71	69	10
CES1	2	0	0	4	1	0	0	0	0	0	0	0
CFAP44	20	16	21	44	56	8	0	21	84	14	29	4
CFAP53	1	3	5	2	14	2	0	0	5	1	10	0
CFD	1	3	4	10	32	3	0	0	0	0	0	0
CFH	147	102	100	336	341	157	0	49	352	499	323	245
CFP	12	5	1	11	14	18	0	0	1	3	0	0
CFTR	0	1	0	0	1	0	0	0	0	0	0	0
CGA	0	0	0	1	1	0	0	0	0	0	0	0
CGAS	31	82	53	97	148	33	13	80	145	163	159	119
CH25H	3	9	0	30	11	4	0	0	18	92	12	0
CHD7	41	101	85	187	245	69	2	34	224	106	83	69
CHI3L2	0	2	0	1	3	0	0	0	0	0	0	0
CHIT1	0	0	0	3	0	1	0	0	1	1	0	0
CHML	13	29	32	59	101	25	0	12	60	38	135	32
CHMP1B	59	107	130	150	303	110	0	73	541	492	292	293
CHN1	40	34	69	94	123	40	8	18	118	125	99	16
CHRM3	12	13	41	52	41	8	0	5	85	52	26	0
CHRM3-AS2	2	1	1	0	8	1	0	0	12	0	0	0
CHRNA1	0	1	0	0	2	1	0	0	0	0	0	0
CIITA	59	81	68	117	200	54	0	21	138	86	92	31
CISH	7	30	15	20	59	8	0	13	27	13	2	0
CITED1	0	7	0	0	4	1	0	0	0	0	0	0
CITED2	43	84	90	134	242	65	15	4	217	128	98	71
CKAP2	9	18	44	43	110	20	0	0	87	124	66	14
CKB	11	119	65	211	151	8	0	0	124	132	0	0
CKS2	19	34	27	54	79	18	0	32	200	110	100	70
CLDN1	0	1	0	8	5	4	0	3	44	23	5	0
CLDN10	0	2	1	3	0	10	0	0	0	18	0	4
CLDN11	4	10	14	3	10	3	0	0	9	4	0	27
CLDN3	0	71	4	176	9	2	0	0	6	3	0	0
CLDN4	6	118	36	119	53	13	0	0	112	81	0	0
CLDN5	561	445	920	1348	3103	719	0	0	187	114	6	0
CLEC10A	22	0	0	0	15	2	0	0	0	0	0	0
CLEC12A	0	3	0	2	1	1	0	0	0	5	0	0
CLEC14A	559	763	1773	2139	4326	1014	29	585	2911	2385	2537	1330
CLEC2D	17	32	27	31	140	20	0	43	85	45	65	9
CLEC4E	5	8	31	2	74	0	0	13	43	3	54	0
CLEC5A	0	2	0	1	2	0	0	0	0	5	0	0
CLEC7A	4	9	0	7	29	17	0	0	14	6	0	18
CLEC9A	0	4	0	0	1	0	0	0	6	4	0	0
CLECL1	1	5	2	0	0	1	0	0	0	0	0	0
CLIC3	22	36	16	39	50	14	0	0	5	3	0	0
CLIC5	17	15	16	26	26	19	0	3	116	113	71	169
CLIP4	0	6	2	2	7	2	0	0	2	2	0	0
CLMP	3	1	0	0	1	0	0	0	4	0	0	0
CLN8	33	96	74	106	281	45	0	11	128	48	35	17
CLNK	2	0	1	1	2	0	0	0	0	0	1	0
CLSPN	1	4	6	11	7	1	0	0	2	48	0	0
CLSTN2	9	7	3	6	8	3	0	0	19	11	13	0
CLU	1262	1931	1999	2491	7336	911	132	2539	7332	3917	1661	397
CMC1	38	69	101	160	238	48	0	38	221	153	35	2
CMKLR1	23	42	39	47	36	60	0	15	179	119	45	170
CNKSR2	0	2	0	0	1	0	0	0	0	0	0	0
CNKSR3	116	304	174	379	744	89	0	175	231	166	283	71
CNN1	0	0	0	0	0	1	0	0	0	0	0	0
CNN2	39	104	91	112	253	41	10	95	454	267	13	0
CNN3	703	933	1198	1554	2491	374	231	1270	6428	3935	4324	1319
CNR2	3	1	1	0	2	0	0	0	0	1	0	0
CNTD1	0	4	5	13	10	2	0	2	14	32	0	0
CNTN1	0	0	1	0	3	0	0	0	3	0	4	0
CNTNAP3B	32	47	251	314	591	93	13	0	290	213	125	6
COL12A1	1	0	0	4	21	3	0	0	7	15	11	1
COL14A1	0	0	1	13	11	0	0	0	6	12	0	0
COL15A1	339	418	819	1982	829	656	136	468	3792	4641	1939	1933
COL17A1	6	1	6	13	9	4	0	0	28	22	0	13
COL18A1	64	97	226	362	508	196	3	5	105	43	10	1
COL1A1	0	1	2	11	46	0	0	0	20	85	0	0
COL1A2	0	6	6	21	36	0	0	0	3	44	0	0
COL21A1	19	3	1	6	186	20	0	9	5	4	25	35
COL3A1	6	29	44	47	67	29	0	155	138	171	25	93
COL4A1	279	813	1177	2004	1779	658	10	297	1698	1280	701	646
COL4A2	219	423	739	1151	1097	462	3	157	935	904	161	131
COL4A3	0	0	1	2	1	0	0	0	2	0	5	0
COL5A1	4	4	7	11	11	5	0	7	21	28	0	14
COL5A2	1	0	2	10	10	10	0	0	0	18	0	33
COL5A3	0	1	3	1	4	0	0	0	3	10	0	0
COL6A1	39	40	79	87	176	68	0	60	185	139	51	29
COL6A2	36	73	117	184	211	78	0	12	51	66	5	21
COL6A3	2	2	1	6	26	3	0	1	1	14	0	0
COL8A1	9	21	29	4	19	11	0	13	61	7	1	0
COLGALT2	0	1	2	2	6	0	0	0	2	0	0	0
COQ7	23	27	48	70	132	25	0	15	93	84	69	39
CORO7	10	21	32	36	67	15	0	0	11	15	0	0
COX4I2	0	0	10	13	16	1	0	0	0	0	0	0
COX7A1	151	261	344	288	841	145	8	70	546	418	3	8
CP	8	20	7	5	10	16	0	10	8	26	0	5
CPA3	0	2	0	13	47	0	0	0	131	58	0	0
CPE	25	360	115	666	232	445	7	133	287	548	79	1156
CPLANE1	59	50	111	176	225	58	0	24	178	197	229	34
CPM	15	19	112	36	103	10	0	0	513	125	41	25
CPNE5	6	14	19	38	59	11	0	0	35	21	11	0
CPNE7	4	2	13	1	31	4	0	0	3	0	0	0
CPVL	52	78	64	122	302	56	19	69	213	207	324	115
CPXM2	14	16	43	189	47	168	12	23	221	294	35	449
CR1	0	0	0	0	1	3	0	0	3	0	0	0
CR2	0	0	0	0	1	3	0	0	0	0	0	0
CRABP2	1	6	2	2	4	2	0	0	6	0	0	0
CREB5	40	18	9	25	49	12	0	3	39	8	0	0
CREM	43	113	75	162	321	59	0	59	243	307	264	73
CRHBP	168	70	94	109	255	36	2	46	67	65	71	26
CRIM1	212	250	454	458	1030	244	24	189	986	703	907	505
CRIP2	533	973	1294	1710	1965	983	15	314	612	629	77	65
CRISP3	0	0	0	22	1	5	0	0	24	60	0	0
CRISPLD2	2	22	2	10	88	1	0	1	21	14	4	0
CRTAM	0	1	2	1	10	0	0	0	1	0	22	0
CRYAB	0	12	4	10	21	3	0	0	8	1	0	0
CRYM	1	14	10	8	5	1	0	0	42	14	0	0
CSF1	37	66	105	83	265	33	3	107	321	186	41	31
CSF1R	0	2	2	3	17	11	0	0	26	12	0	0
CSF2	2	0	0	0	4	2	0	0	11	0	0	0
CSF2RA	5	3	2	3	19	11	0	0	0	1	0	0
CSF2RB	6	49	33	69	72	43	0	36	179	109	125	95
CSF3	56	87	13	22	167	4	0	68	37	28	85	0
CSF3R	3	8	0	1	10	0	0	0	6	0	0	0
CSKMT	32	30	52	85	151	59	0	20	58	37	0	15
CSPG4	0	0	4	2	8	1	0	0	0	9	0	0
CSRP2	68	188	76	238	177	94	0	79	188	194	22	79
CST3	668	751	1038	1956	3711	876	25	225	960	942	124	171
CST7	5	5	14	4	66	18	0	2	3	0	0	0
CSTA	11	9	2	3	12	1	0	0	7	0	0	0
CTC1	7	23	20	28	30	11	0	13	93	55	27	8
CTGF	146	339	2142	997	9772	467	6	281	3460	1216	5551	888
CTLA4	0	1	0	0	3	0	0	0	3	0	0	0
CTNNAL1	359	670	1412	1319	2209	258	55	430	3492	2162	1720	286
CTSB	110	246	302	513	789	304	62	377	2009	2141	1807	1859
CTSD	89	167	259	387	624	166	0	16	91	84	22	19
CTSG	1	0	1	3	1	0	0	0	9	0	0	0
CTSK	0	2	1	8	13	5	0	0	19	15	18	51
CTSL	137	184	227	373	543	182	16	88	593	601	129	111
CTSS	92	189	83	132	407	138	0	128	449	306	243	204
CTSW	4	16	6	5	33	11	0	13	3	0	0	0
CX3CL1	168	141	345	147	727	40	11	207	1015	250	182	87
CX3CR1	2	2	0	1	5	2	0	0	87	51	4	1
CXCL1	2	7	3	4	15	0	0	14	12	8	0	17
CXCL10	0	49	0	0	100	6	0	24	13	6	0	539
CXCL11	0	1	0	1	46	0	0	0	24	0	0	171
CXCL12	37	45	33	180	51	245	0	0	178	570	71	208
CXCL13	0	0	0	0	1	0	0	0	0	0	0	0
CXCL14	0	1	2	0	0	0	0	0	8	17	5	1
CXCL16	14	15	44	39	76	24	0	77	229	100	39	0
CXCL17	0	4	1	0	0	0	0	0	1	1	0	0
CXCL2	144	201	74	298	955	348	0	120	291	650	616	841
CXCL3	40	27	21	62	93	71	0	2	38	96	67	62
CXCL5	0	0	1	2	0	0	0	0	0	0	0	0
CXCL6	1	0	0	0	0	0	0	0	0	0	0	0
CXCL8	57	59	12	152	429	7	0	0	323	390	18	0
CXCL9	0	2	1	42	30	109	0	20	8	1	0	500
CXCR2	0	2	0	0	0	0	0	0	0	0	0	0
CXCR3	3	0	3	0	10	5	0	0	8	1	0	0
CXCR4	57	92	258	65	764	149	0	66	1193	310	697	147
CXCR5	1	0	0	0	3	0	0	0	2	0	44	0
CXCR6	6	10	2	3	21	1	0	0	1	1	0	0
CXorf21	4	1	0	0	6	1	0	0	15	8	0	0
CXorf36	276	395	887	1319	1927	492	39	330	2861	2007	1032	358
CXorf57	1	0	2	0	8	0	0	0	1	0	10	0
CYB5D2	63	76	156	169	311	69	0	98	393	284	82	67
CYBB	2	7	1	21	35	11	0	0	44	13	26	0
CYFIP2	5	7	9	7	11	3	0	4	29	20	6	0
CYGB	7	10	16	16	28	7	0	20	65	69	0	18
CYP1B1	20	38	2	7	3	24	0	30	16	18	6	64
CYP26A1	0	2	2	1	25	0	0	0	5	0	3	1
CYP26B1	32	36	17	19	80	1	0	34	17	26	69	0
CYP3A5	9	11	37	30	43	3	0	10	79	19	31	9
CYP4B1	5	4	12	2	18	1	0	0	12	0	0	0
CYP4F22	0	0	0	0	0	0	0	0	2	1	0	0
CYP4F8	0	2	2	0	4	0	0	0	0	0	0	0
CYR61	294	772	194	338	1583	236	18	745	468	512	1266	334
CYSLTR1	67	57	98	331	168	71	0	56	418	604	148	162
CYSLTR2	0	1	0	0	7	1	0	0	0	0	0	0
CYTH4	2	6	0	4	21	4	0	0	8	8	0	0
CYTL1	89	44	232	135	627	26	0	28	582	209	196	6
CYTOR	40	140	226	227	694	176	6	54	188	123	5	9
CYYR1	344	508	945	1150	1671	345	62	360	4166	3026	2119	672
DAAM2	0	0	1	1	1	1	0	0	0	8	0	16
DAB2	162	323	432	549	759	212	20	362	1408	1081	935	297
DAPK2	1	4	8	7	24	0	0	11	29	6	0	0
DAPP1	0	2	2	0	4	1	0	0	0	6	13	0
DBF4	7	19	18	45	55	21	0	0	74	93	119	31
DCAF4L1	0	1	1	2	2	2	0	28	2	0	0	0
DCN	0	0	2	1	14	0	0	0	0	1	0	0
DCP1B	9	17	33	38	53	10	0	9	112	85	31	12
DDIT4	63	56	381	530	586	609	1	9	775	764	50	171
DDN-AS1	6	3	6	22	11	8	0	3	9	0	0	0
DDR2	13	21	25	28	38	7	0	15	45	40	54	1
DDX54	40	56	96	130	175	45	0	36	107	45	13	1
DEFB1	1	1	1	0	9	22	0	0	4	9	0	0
DENND1C	2	4	0	1	5	1	0	0	7	4	0	0
DENND3	33	55	92	95	167	41	8	44	143	82	95	14
DEPP1	177	221	535	787	726	390	3	32	593	955	301	195
DERL3	2	1	0	4	5	0	0	0	0	0	0	0
DES	0	0	1	0	1	0	0	0	0	0	0	0
DGKA	19	26	33	53	60	41	0	7	286	178	72	97
DGKD	59	73	150	205	176	26	0	29	80	56	73	8
DGKE	69	88	234	259	310	70	0	30	293	194	116	18
DGKH	111	213	362	387	532	116	10	43	519	281	445	56
DHFR2	6	13	27	32	42	7	0	10	89	49	17	0
DHRS9	0	0	0	0	6	0	0	0	8	7	0	0
DHX38	38	68	85	126	163	50	0	27	76	50	31	14
DIO2	0	3	1	0	0	0	0	0	1	8	0	0
DIS3L2	25	33	53	85	115	29	0	16	51	42	59	2
DISP1	17	23	67	69	95	11	0	0	292	104	53	5
1	0	0	1	22	0	1	0	0	14	3	0	0
2	43	28	41	54	52	17	0	0	130	134	178	125
3	2	2	17	4	17	1	0	0	54	13	0	0
DLC1	626	1325	982	1244	1768	256	67	947	2338	1539	1437	307
DLEU2	39	46	70	92	154	33	0	17	82	28	87	7
DLGAP1-AS2	0	7	10	16	20	4	0	12	2	0	1	7
DLGAP5	1	0	0	0	0	1	0	0	14	10	0	0
DLK2	0	0	1	0	7	1	0	0	8	0	0	0
DLL1	94	160	121	200	232	71	0	200	393	331	370	261
DLL4	169	112	474	375	1186	189	10	133	1153	789	654	238
DMAP1	41	44	66	89	190	35	0	0	40	14	2	0
DMD	3	1	13	35	34	12	0	0	92	83	84	41
DMTF1	44	48	79	130	169	42	0	21	253	149	85	48
DMXL2	7	21	29	65	40	17	0	1	50	57	84	1
DNAAF1	1	2	0	3	21	1	0	0	0	0	0	0
DNAH1	4	7	17	14	17	6	0	0	53	15	28	0
DNAH8	0	0	1	4	1	1	0	0	0	2	0	0
DNAJB1	172	186	415	791	1198	342	9	38	1014	797	666	711
DNAJB4	78	72	218	434	953	184	15	42	685	501	572	419
DNAJC27	10	22	22	58	87	17	0	14	83	55	31	61
DNAJC3-DT	6	16	27	40	74	17	0	0	46	42	1	0
DNASE1	13	25	41	76	84	23	0	6	53	16	5	5
DNASE1L3	15	49	339	21	811	5	0	2	286	14	153	0
DND1	0	2	28	16	7	2	0	0	10	2	0	0
DOCK11	7	4	10	13	16	11	0	0	26	42	3	55
DOCK2	8	3	1	6	25	6	0	0	5	3	0	0
DOCK9	206	257	349	637	689	230	3	84	521	390	329	188
DOK3	2	2	1	17	6	4	0	0	54	50	18	0
DPF3	5	10	9	12	11	2	0	0	42	33	12	0
DPP4	4	74	9	104	65	21	0	43	90	193	29	15
DPT	0	0	1	0	0	0	0	0	0	0	0	0
DPY19L2	3	8	6	17	12	1	0	0	14	12	12	0
DRAIC	0	6	3	38	13	1	0	0	7	32	0	0
DRAXIN	0	0	0	0	3	0	0	0	0	0	0	0
DSC3	1	0	2	3	6	1	0	0	39	5	0	0
DST	197	187	204	555	639	236	15	74	387	389	285	123
DSTYK	58	51	132	168	202	71	0	58	411	281	158	111
DTHD1	0	0	1	1	5	3	0	0	2	0	0	0
DUS1L	63	62	93	155	201	46	0	39	20	36	1	0
DUSP10	6	2	10	17	43	9	0	0	32	61	77	0
DUSP2	14	48	15	31	188	71	0	0	30	40	9	0
DUSP4	20	48	28	38	115	64	0	44	96	69	121	99
DUSP5	174	315	167	459	755	170	33	160	1073	1592	1595	784
DUSP6	199	170	652	476	788	254	28	366	3903	2308	2084	936
E2F3	17	40	48	55	82	27	2	35	133	89	97	88
EBF1	129	162	236	312	380	92	4	54	542	444	404	182
ECM2	2	0	1	2	6	0	0	0	0	10	0	0
ECSCR	369	544	878	1106	1914	558	11	147	807	566	191	288
EDIL3	30	60	63	171	205	137	0	15	122	190	151	279
EDN1	37	67	305	354	1231	353	0	52	641	523	405	167
EDNRA	2	1	3	9	4	0	0	0	0	16	1	0
EDNRB	192	265	891	303	792	54	0	90	1744	309	786	44
EDRF1	23	37	44	93	100	44	0	25	95	68	78	42
EED	13	32	48	85	74	22	0	23	75	50	24	27
EFCAB10	1	0	0	2	0	0	0	0	0	0	0	0
EFEMP1	0	7	20	4	67	82	0	2	7	13	66	75
EFHD1	0	2	5	10	5	0	0	0	3	15	0	0
EFNB2	293	154	935	919	1409	360	13	139	2617	1967	895	441
EGFL6	0	0	0	0	0	0	0	0	12	3	0	0
EGFL7	1120	1584	1951	2624	4459	842	0	78	135	132	1	7
EGFLAM	0	0	0	0	2	0	0	0	0	4	0	0
EGFR	17	28	44	75	92	19	0	5	204	132	61	60
EGLN3	3	14	12	76	35	39	0	7	30	116	0	150
EGOT	17	17	12	19	27	14	0	0	0	26	9	13
EGR1	2133	1894	1273	4238	6424	798	394	1766	7466	15712	7212	1499
EGR2	128	109	22	115	238	12	0	57	112	284	254	31
EGR3	300	284	112	437	745	60	35	135	163	513	557	17
EHD1	19	36	33	43	87	28	0	28	13	11	0	0
EHD2	97	110	247	305	434	130	8	105	497	428	62	56
EHD4	643	1024	1751	1692	2929	457	83	1230	5597	3317	1178	436
EHF	0	20	3	102	26	2	0	0	67	102	0	0
ELF3	2	96	6	155	24	10	0	4	81	75	1	2
ELK3	506	761	1096	1547	1963	646	80	744	5172	3728	2522	1414
ELN	52	61	113	143	127	50	0	138	376	350	176	167
EMC1	26	37	47	50	112	31	8	19	202	129	73	93
EMCN	979	1019	2190	2520	3338	604	69	1094	8959	5602	4270	1404
EMILIN1	0	3	1	2	0	2	0	0	0	0	0	0
EMP1	1261	2573	1109	2368	6347	610	87	2953	4148	4214	6015	1236
EMP3	54	88	38	123	203	176	0	5	7	15	3	28
ENC1	8	22	31	11	58	3	0	17	54	23	37	24
ENG	747	1354	2268	2458	4585	1355	22	87	458	337	35	14
ENPEP	1	0	0	0	4	0	0	0	0	16	0	0
ENPP2	458	454	1523	1227	10510	662	91	265	4528	2113	12220	1997
ENTPD1	205	217	493	814	918	354	28	118	1122	1093	631	574
ENTPD1-AS1	7	7	9	25	25	4	0	0	8	21	28	0
ENTPD5	12	40	36	100	98	19	0	26	151	143	57	12
EOMES	0	1	1	0	5	3	0	0	0	6	0	0
EPAS1	1046	1233	2267	2559	3631	839	138	713	6771	4366	5324	1754
EPB41L1	9	15	12	24	32	1	11	72	90	83	54	35
EPB41L2	68	106	152	164	353	69	0	72	358	258	300	101
EPHA1	1	1	3	0	2	2	0	0	0	0	0	0
EPHA1-AS1	10	10	11	15	54	14	0	0	1	12	0	0
EPHA3	0	0	0	5	4	0	0	0	0	13	0	0
EPHA4	102	132	315	357	488	130	0	49	633	429	436	163
EPHB6	0	3	3	6	13	1	0	0	2	3	0	0
EPS8	112	126	205	433	404	126	0	61	408	477	246	63
EPSTI1	22	48	29	33	83	22	0	33	104	99	51	25
ERBB3	6	27	9	23	29	3	0	0	33	70	0	0
EREG	2	58	2	50	152	2	0	0	126	0	0	16
ERG	245	398	449	855	1103	241	45	419	1960	1432	1693	696
ERICD	0	1	2	0	0	1	0	0	0	0	0	0
ERICH1	96	148	205	218	678	149	24	25	236	217	182	100
ERO1B	28	33	75	81	110	34	12	16	99	90	119	41
ERP27	0	2	3	12	6	1	0	0	27	2	8	0
ERRFI1	11	13	26	36	64	16	0	40	124	46	171	27
ERV3-1	17	21	46	56	93	43	0	0	47	33	0	3
ESAM	395	630	1053	1100	2243	559	48	731	3141	2276	986	738
ESM1	80	37	1980	436	1235	9	0	19	3796	544	730	0
ESR1	0	0	0	5	1	3	0	0	0	0	0	0
ETS2	876	1488	1712	3400	3398	881	86	894	4587	3490	2767	1534
ETV1	16	16	29	22	80	9	0	0	77	13	75	3
ETV3	53	90	66	105	172	45	0	115	210	209	186	40
EVI2A	3	15	1	6	32	7	0	20	31	22	0	14
EVI2B	9	19	2	7	59	11	0	4	76	16	53	0
EXOC3L2	165	276	594	436	583	117	39	324	1806	875	35	0
EYS	1	2	0	2	1	1	0	0	0	0	0	0
EZH2	9	16	11	13	28	7	0	8	93	61	17	14
F13A1	1	0	0	1	0	2	0	0	5	10	0	0
F2R	92	156	287	361	598	163	11	198	1023	905	720	534
F3	1	7	6	472	24	1	0	0	184	293	0	0
F8	294	296	598	1089	1266	494	20	88	1513	1318	1450	668
FABP4	0	10	1	0	5	33	0	0	0	0	0	0
FABP5	9	29	5	19	79	50	0	13	45	37	34	0
FADS3	22	39	64	72	205	41	0	1	67	23	0	0
FAM102A	13	32	15	24	55	16	0	7	21	40	25	22
FAM107A	402	584	252	223	963	107	106	1042	1211	932	1436	270
FAM110D	410	989	680	1482	1671	262	51	824	1667	1534	368	145
FAM118A	16	30	52	91	70	19	0	8	55	73	0	0
FAM122C	13	20	32	52	51	22	0	0	48	18	17	0
FAM129C	2	1	0	0	4	2	0	0	3	0	0	0
FAM161A	8	10	15	35	54	11	0	12	50	28	28	0
FAM162B	0	3	0	3	2	0	0	0	0	12	0	0
FAM167B	320	553	920	1461	966	649	15	105	675	584	26	23
FAM177B	0	0	0	0	0	4	0	0	0	0	0	0
FAM184A	6	9	7	18	26	4	0	0	16	13	16	10
FAM198B	381	573	1586	1490	2019	443	62	626	5617	3041	3122	1057
FAM241A	119	171	236	300	707	92	1	90	448	347	341	45
FAM30A	1	0	0	0	6	1	0	0	0	2	0	0
FAM3B	2	61	4	8	20	1	0	0	29	18	0	0
FAM3D	7	5	11	52	6	3	0	0	2	4	0	0
FAM43A	80	221	305	395	772	104	7	195	700	695	705	230
FAM53B	34	36	56	60	100	11	0	0	49	31	9	0
FAM53C	28	28	46	65	107	42	0	13	83	36	7	0
FAM69C	1	0	0	1	1	0	0	0	0	0	0	0
FAM78A	5	10	18	12	31	13	0	23	33	27	19	0
FAM84A	83	120	217	194	570	32	0	84	674	299	659	83
FANCI	2	5	8	20	18	2	0	0	42	27	32	0
FANCM	9	27	28	58	79	8	0	0	84	91	30	30
FASLG	2	7	0	0	14	0	0	0	5	0	0	1
FASTKD2	35	57	56	90	115	27	15	78	229	129	164	119
FAT4	59	62	114	221	252	81	11	27	127	162	151	82
FBF1	7	3	5	15	26	2	0	0	2	3	6	0
FBLN1	0	5	5	8	8	5	0	0	3	0	0	0
FBLN2	60	34	88	93	95	73	0	0	89	43	0	9
FBLN5	98	39	276	293	188	81	0	30	1275	1166	593	569
FBLN7	0	2	5	10	7	1	0	0	0	7	0	1
FBN1	82	65	116	207	284	188	0	31	198	131	231	140
FBXO31	13	21	43	48	76	26	0	0	57	72	0	0
FBXO32	11	25	25	46	65	30	0	2	58	51	6	23
FBXO47	0	0	1	0	0	0	0	0	0	0	0	0
FCAR	0	2	2	0	2	0	0	0	0	0	0	0
FCER1A	32	1	2	0	33	2	0	0	32	10	0	14
FCER1G	21	16	7	34	80	24	0	0	72	81	0	0
FCGBP	0	0	0	0	4	1	0	6	6	2	0	0
FCGR1A	0	0	0	6	2	1	0	0	0	0	0	0
FCGR2A	2	15	0	8	20	12	0	0	10	28	2	0
FCGR2B	3	6	3	1	14	1	0	0	8	0	0	0
FCGR3A	2	3	1	7	27	82	0	0	44	28	0	7
FCMR	3	5	4	3	16	4	0	0	18	10	42	0
FCN1	19	27	0	1	44	1	0	0	11	0	0	0
FCN3	6	20	39	47	82	14	0	24	67	14	0	2
FCRL1	1	0	0	0	0	0	0	0	0	0	0	0
FCRL2	0	0	0	0	2	1	0	0	0	0	0	0
FCRL3	0	0	0	0	1	1	0	0	0	0	1	0
FCRL5	1	0	0	0	4	0	0	0	0	0	21	0
FCRL6	0	0	0	2	12	2	0	0	17	10	0	0
FCRLA	3	0	0	0	0	1	0	0	0	0	0	20
FEN1	7	4	18	15	17	4	0	0	22	33	0	0
FER	53	79	95	178	196	47	5	19	170	216	153	64
FERMT3	6	11	3	5	18	5	0	0	1	10	0	0
FFAR2	0	20	0	22	0	0	0	0	3	32	0	0
FFAR3	1	0	0	0	0	0	0	0	0	0	0	0
FGD2	5	0	0	1	8	1	0	0	24	4	0	8
FGD3	1	3	2	2	13	5	0	0	12	8	0	0
FGF18	35	57	11	35	36	45	0	36	28	53	121	76
FGF7	5	11	4	2	35	5	0	2	0	0	1	0
FGF9	0	2	0	2	2	1	0	0	6	0	0	1
FGFBP1	0	5	0	1	0	0	0	0	0	0	0	0
FGFBP2	0	1	0	1	9	0	0	0	0	0	0	0
FGL2	74	116	89	145	191	85	0	36	297	202	193	101
FGR	58	72	47	43	100	22	11	102	454	194	64	18
FHL1	36	42	127	108	280	20	0	19	521	243	340	129
FHL2	5	9	13	19	77	22	0	0	28	40	78	54
FHL5	0	0	0	1	3	0	0	0	0	0	0	0
FILIP1	30	10	71	56	161	36	0	7	96	59	73	2
FILIP1L	61	65	130	132	250	45	0	61	384	311	306	99
FJX1	31	104	51	85	147	26	0	167	178	147	141	42
FLNA	154	265	294	492	710	286	0	47	261	217	16	41
FLRT2	17	16	53	80	47	12	0	12	157	111	33	23
FLRT3	0	5	7	15	22	16	0	0	8	23	0	43
FLT1	1355	2004	4251	3534	4545	746	167	1438	12864	5069	5661	1279
FLT4	58	66	155	121	392	28	19	60	602	259	276	16
FMNL1	8	17	8	11	63	15	0	6	65	7	0	0
FMO2	256	206	259	100	923	1	55	145	779	213	908	8
FN1	422	325	304	498	1900	732	0	39	359	309	1585	1524
FO393401.1	0	2	0	0	3	1	0	0	0	0	0	0
FOLH1	2	29	7	400	14	7	0	0	313	433	24	0
FOLR2	0	2	0	1	2	1	0	0	0	0	0	0
FOS	6023	4401	6895	20855	34807	4639	485	2688	26126	33801	34930	11716
FOSB	1219	1054	1676	3646	6190	1533	43	798	3492	3345	316	198
FOXA1	2	72	7	133	24	4	0	0	130	275	0	7
FOXC1	158	302	201	401	786	204	37	312	517	643	680	387
FOXC2	0	0	20	0	30	0	0	0	15	0	6	0
FOXF1	82	187	149	130	217	48	19	151	599	491	362	125
FOXI1	1	1	5	0	0	0	0	0	3	4	0	0
FOXP3	0	1	0	0	1	0	0	0	0	0	0	0
FOXQ1	0	3	1	5	9	2	0	0	21	24	7	0
FOXS1	2	1	15	18	9	3	0	0	15	13	0	0
FPR1	3	8	0	2	18	4	0	0	9	4	0	0
FPR3	1	1	1	4	5	7	0	0	2	18	0	0
FRMD3	43	62	109	105	195	17	2	57	318	211	102	2
FRMD4B	132	146	214	365	578	166	14	75	612	624	518	279
FRY	139	187	288	183	450	67	4	121	713	379	532	119
FRZB	8	1	4	17	4	4	0	0	0	22	0	0
FSCN1	151	267	294	321	582	186	21	80	349	190	313	128
FSIP1	2	5	4	6	15	8	0	3	19	5	0	1
FTH1	1463	2147	2776	5136	7553	1521	34	638	5655	5120	1358	523
FTL	1093	1799	2235	4793	6299	1447	21	363	1972	1939	165	111
FXYD1	2	1	1	6	13	4	0	0	0	1	0	0
FXYD6	122	172	223	243	375	105	0	94	404	292	76	29
FXYD7	1	1	0	0	5	0	0	0	0	0	0	0
FYCO1	29	27	44	81	108	21	0	6	89	83	113	16
FZD3	3	3	14	18	31	7	0	2	34	24	14	12
FZD4	172	202	461	514	761	170	10	157	1934	1495	782	552
FZD7	0	2	1	6	9	0	0	0	6	7	1	11
G0S2	3	2	5	89	141	1	0	0	130	29	26	0
GAB3	9	11	28	17	52	13	0	0	46	23	28	20
GABPB1-AS1	106	123	277	334	330	64	22	16	179	71	75	22
GABRE	1	23	19	36	28	22	0	14	6	10	36	56
GABRP	0	9	3	1	2	0	0	0	13	3	12	0
GADD45A	56	53	255	262	930	92	0	19	747	397	763	164
GADD45B	1337	2064	1158	4881	11151	827	102	629	2046	2935	1957	225
GADD45G	5	123	18	37	95	27	0	0	4	12	0	0
GAL3ST4	0	1	1	2	0	1	0	0	3	7	0	15
GALC	20	17	33	77	85	33	3	11	244	224	282	55
GALM	38	51	66	73	210	46	0	20	57	67	11	13
GALNT15	27	53	25	20	288	7	0	194	137	118	404	32
GALNT6	0	6	1	6	6	5	0	0	12	20	0	0
GAPT	3	1	0	1	9	4	0	0	9	0	0	11
GAS7	4	5	20	25	41	1	0	0	125	46	48	0
GATA2	111	188	181	247	402	166	8	115	350	295	78	91
GATA3	3	1	3	2	20	3	0	4	13	3	0	0
GBP1	139	160	193	249	665	88	16	170	479	408	514	668
GBP2	88	107	122	308	358	140	0	150	361	445	297	360
GBP4	208	317	526	678	1176	290	17	405	1611	1164	1444	1314
GBP5	4	12	8	15	44	8	0	36	25	11	0	27
GCNA	2	3	6	8	11	10	0	0	7	4	0	11
GCNT2	65	76	147	152	449	61	0	24	259	178	205	60
GCSAM	0	0	0	0	2	0	0	0	0	0	0	0
GCSAML	0	4	0	0	4	0	0	0	4	7	0	0
GDF11	11	25	29	56	41	22	5	0	51	62	34	1
GDF15	2	72	19	273	129	5	0	0	197	335	2	0
GDF6	4	0	52	0	94	0	0	0	25	2	40	0
GEM	3	7	3	14	28	10	0	1	2	1	0	0
GFI1	0	0	2	0	3	0	0	14	2	0	0	0
GFOD1	107	135	289	367	481	115	13	76	550	425	235	134
GFPT2	0	1	0	0	4	1	0	0	1	8	1	0
GGACT	7	11	12	8	28	7	0	8	33	54	90	22
GGT5	38	33	201	184	515	88	0	6	57	59	6	35
GIMAP1	137	143	578	767	1086	221	1	36	838	549	252	147
GIMAP5	38	42	116	76	195	36	0	0	41	12	32	0
GIMAP8	111	128	380	512	842	146	49	76	1156	651	630	158
GINS4	1	2	4	9	8	0	0	0	24	16	0	0
GJA1	341	598	1111	802	1803	218	6	206	2475	1243	1974	287
GJA4	55	30	156	234	201	150	0	0	177	97	20	24
GJA5	114	62	234	182	326	59	0	27	850	532	607	578
GJB2	1	2	0	1	3	0	0	0	20	8	0	0
GJC1	10	33	11	30	18	9	0	17	8	70	0	1
GK	8	11	7	28	50	5	0	0	23	4	2	0
GLCCI1	3	12	32	29	61	10	0	15	81	63	44	4
GLIPR1	7	34	6	8	61	11	0	0	51	12	51	22
GLUL	312	312	473	694	762	235	26	250	1362	995	579	472
GLYATL2	1	0	0	2	1	4	0	0	1	0	0	0
GMNN	28	26	55	114	212	19	0	0	330	194	302	77
GNAO1	2	2	40	27	23	3	0	0	100	57	32	0
GNB5	16	29	56	56	134	43	0	12	73	24	36	1
GNG11	1062	1599	2771	2499	6287	839	24	539	2914	1728	2229	597
GNG2	8	13	8	11	43	9	0	37	34	56	1	10
GNLY	8	11	30	24	141	65	0	0	96	14	6	0
GNRH1	1	1	5	0	5	0	0	0	0	0	17	0
GOLGA7B	0	1	0	0	0	0	0	5	0	0	0	0
GOLM1	29	87	98	562	158	87	4	56	453	746	155	125
GP2	0	0	2	15	9	0	0	0	9	35	0	0
GP6	0	1	0	3	3	0	0	0	7	0	0	0
GPANK1	34	46	104	144	189	42	0	22	94	101	0	42
GPAT3	6	2	1	10	18	2	0	0	22	11	3	20
GPATCH11	38	34	64	86	143	48	0	27	204	193	87	41
GPC3	0	0	0	1	0	0	0	0	0	0	0	0
GPIHBP1	54	46	100	23	335	5	0	12	308	27	31	0
GPM6A	101	179	148	290	722	74	0	250	812	526	894	244
GPM6B	4	8	26	12	50	3	0	0	6	3	46	0
GPNMB	1	0	4	23	3	3	0	0	21	81	0	0
GPR132	1	0	1	3	4	3	0	0	6	5	0	0
GPR146	105	219	178	303	835	112	2	181	248	325	234	65
GPR155	13	13	30	30	41	20	0	9	53	23	53	0
GPR171	4	9	1	3	16	1	0	13	11	4	26	0
GPR174	1	4	1	1	13	3	0	3	2	0	0	14
GPR18	0	2	2	0	8	1	0	0	2	0	0	0
GPR183	19	14	6	78	177	21	0	7	134	403	52	1
GPR19	0	1	1	0	1	1	0	0	0	0	3	0
GPR34	0	1	4	3	2	5	0	0	15	3	0	0
GPR65	3	9	1	2	37	12	0	0	8	15	0	0
GPR68	2	2	9	10	12	7	0	0	41	34	12	17
GPR82	2	3	4	14	32	6	0	0	0	0	0	0
GPR84	0	1	0	1	12	1	0	0	0	2	0	0
GPRASP1	18	29	28	64	88	17	0	24	60	50	89	29
GPRC5A	4	29	9	8	14	0	0	10	19	2	90	4
GPRC5B	151	218	236	314	384	145	7	289	1005	947	709	326
GPRIN3	2	5	1	16	18	20	0	13	33	18	0	4
GPSM2	7	10	11	12	44	4	0	0	5	0	20	16
GPX2	0	1	5	1	3	0	0	0	2	3	0	0
GPX3	98	41	343	104	1151	21	6	18	523	94	313	21
GPX7	17	20	48	51	103	12	0	0	159	135	67	42
GRAMD1B	0	2	1	2	7	0	0	0	0	0	0	0
GRAP2	0	5	0	2	10	1	0	0	1	21	0	0
GRASP	329	997	371	655	960	213	6	84	105	38	14	0
GRB10	97	188	397	409	530	130	16	123	1268	715	533	217
GRK6	14	19	26	25	66	12	0	9	23	16	17	0
GRM3	1	2	1	2	3	0	0	1	1	2	1	0
GRN	173	290	528	740	916	371	8	255	1172	964	101	79
GRPEL2	25	30	57	75	69	26	0	20	179	99	68	89
GSDMB	2	2	7	13	6	3	0	0	20	16	0	17
GSN	1961	2055	5343	5438	7510	1203	218	1667	9365	5833	1481	759
GSTA1	0	4	2	0	0	0	0	0	0	0	0	0
GSTM2	10	6	11	29	57	10	0	0	1	1	33	0
GTDC1	9	14	22	27	70	11	0	17	58	55	48	24
GTSCR1	0	0	0	0	0	2	0	0	0	0	0	0
GUCY1A1	31	25	51	155	106	49	0	0	244	242	97	64
GUCY1A2	0	0	1	11	10	1	0	0	0	4	0	0
GUCY1B1	9	3	20	40	29	19	0	0	61	111	49	76
GXYLT1	44	66	104	125	258	56	0	28	306	200	217	55
GYPC	143	229	251	274	601	106	0	88	185	134	76	34
GZF1	18	29	24	49	52	15	0	14	46	52	0	0
GZMA	2	18	12	6	80	19	0	0	7	18	46	1
GZMB	4	7	2	5	49	2	0	23	2	22	1	0
GZMH	4	19	6	3	33	6	0	0	2	11	0	0
GZMK	2	12	19	5	61	18	0	0	8	15	20	28
GZMM	0	10	3	1	32	9	0	0	0	0	0	0
H1F0	66	104	127	230	307	78	0	106	994	928	454	316
HACD4	6	5	6	9	16	3	0	0	5	21	0	9
HAMP	1	0	1	1	1	0	0	0	0	5	0	0
HAS2	14	22	9	33	103	25	0	20	105	70	148	39
HASPIN	0	1	0	0	1	0	0	0	1	0	0	0
HAUS3	16	21	46	80	89	23	0	0	74	48	73	27
HAVCR2	2	1	1	6	10	8	0	0	17	11	0	0
HBA1	62	1	20	115	7	0	0	0	3	4	0	0
HBA2	369	0	61	252	11	3	0	0	1	0	0	0
HBB	365	1	80	815	65	9	0	0	52	6	0	0
HBEGF	244	219	444	523	1201	87	29	299	2067	1415	1320	194
HCAR2	1	9	0	0	2	1	0	0	0	0	0	0
HCAR3	2	3	1	1	8	0	0	0	0	0	0	0
HCG18	46	107	132	172	239	67	0	19	147	138	136	31
HCK	3	5	1	7	14	1	0	0	21	3	0	0
HCST	16	38	12	14	165	29	0	0	0	1	0	19
HDAC7	168	254	459	534	802	215	6	242	1223	834	265	221
HDC	0	0	2	1	1	0	0	0	0	2	0	0
HEATR9	0	2	0	0	4	0	0	0	0	0	0	0
HECW2	52	66	293	281	228	88	0	47	692	385	292	185
HEG1	558	1044	1101	1819	1511	1135	96	733	2877	2572	1404	2239
HELB	17	38	37	75	140	33	11	8	46	31	83	57
HELLS	16	15	24	36	49	12	0	0	19	18	2	0
HENMT1	5	4	8	9	13	2	0	1	17	7	50	12
HEPACAM2	0	0	0	0	0	0	0	0	1	1	0	0
HERC5	24	54	49	87	143	39	0	37	106	67	55	38
HES1	1007	855	2500	1955	4985	1652	149	332	4698	3411	4223	1759
HES5	3	3	49	20	28	11	0	0	49	21	0	0
HEXIM1	111	133	146	175	454	189	12	43	617	315	731	450
HEY1	23	31	119	79	116	41	0	12	423	181	124	122
HGF	14	18	12	34	22	23	0	0	13	79	32	25
HIC1	57	179	110	129	272	36	11	59	75	78	36	19
HIGD1B	0	1	12	23	32	1	0	0	12	21	0	0
HILPDA	13	40	35	65	95	25	0	8	51	108	45	87
HIPK1-AS1	0	3	2	3	10	6	0	0	7	14	0	0
HIST1H1B	0	1	0	3	4	0	0	0	0	0	0	0
HIST1H1D	17	20	23	73	166	89	0	13	7	5	0	0
HIST1H2AG	4	2	5	6	11	4	0	0	7	9	0	0
HIST1H2BB	1	0	0	0	0	1	0	0	0	0	0	0
HIST1H2BE	6	9	14	26	47	12	0	0	10	8	0	0
HIST1H2BF	0	4	0	5	4	4	0	0	0	0	0	0
HIST1H2BG	4	20	5	21	24	16	0	0	29	35	0	0
HIST1H2BN	2	12	14	23	43	8	0	0	2	0	22	0
HIST1H3A	6	7	15	15	20	2	0	0	9	9	7	0
HIST1H4A	7	7	7	19	27	6	0	0	16	0	0	0
HIST2H2AB	0	1	2	4	1	2	0	0	0	0	0	0
HIST2H2BE	8	22	16	36	28	20	0	2	125	77	55	57
HIST3H2BB	0	1	0	3	0	0	0	0	0	0	0	0
HIST4H4	1	5	11	20	25	5	0	0	4	0	6	0
HIVEP3	8	26	29	21	47	9	0	3	43	50	26	0
HLA-DMA	338	481	502	661	1694	309	44	332	1008	643	71	21
HLA-DMB	100	142	152	234	370	99	8	192	971	601	439	213
HLA-DOB	1	6	2	2	8	2	0	27	5	5	35	0
HLA-DPA1	1197	1685	1746	1921	4978	1108	193	1834	4770	3246	3532	1566
HLA-DPB1	641	955	1151	1537	2545	568	63	835	2396	1871	874	651
HLA-DQA1	348	558	328	255	1003	174	46	504	568	290	399	179
HLA-DQA2	0	1	296	280	880	162	0	11	336	264	97	16
HLA-DQB1	340	430	286	300	1354	335	22	431	618	405	130	24
HLA-DQB2	0	1	1	7	15	2	0	0	9	2	1	1
HLA-DRA	2500	3184	2963	3641	8503	1616	288	3954	11644	7660	9453	4308
HLA-DRB1	2524	3728	3423	4205	3336	622	227	2686	7946	4961	2955	1642
HLA-DRB5	7	16	688	735	4198	871	0	15	577	293	1596	729
HLF	90	96	200	114	464	27	0	93	845	402	587	81
HLX	89	52	342	388	286	66	19	14	425	303	18	4
HMCN1	33	23	107	106	147	46	12	7	163	84	118	30
HMMR	1	0	0	3	2	0	0	0	22	51	0	0
HMOX1	1	3	2	9	25	6	0	0	5	27	0	0
HNRNPLL	24	45	66	75	117	29	0	41	192	116	89	60
HOOK2	26	57	57	131	181	27	0	12	83	24	6	0
HOPX	14	23	98	40	385	13	0	1	208	22	277	10
HOXB13	0	50	9	105	36	1	0	0	16	54	0	0
HOXB4	51	81	115	172	247	66	0	39	68	96	36	15
HOXD9	77	75	374	515	694	232	6	7	454	400	66	24
HPGD	5	6	19	13	52	14	0	0	121	65	95	48
HPGDS	1	0	1	5	14	0	0	0	7	11	0	0
HPSE2	0	0	0	0	0	0	0	0	0	1	0	0
HRASLS5	0	2	0	0	0	0	0	0	0	0	0	0
HRH2	2	0	0	2	3	0	0	0	4	3	0	0
HS3ST1	103	80	187	221	297	85	4	124	561	528	231	152
HS3ST3B1	12	8	32	14	25	6	0	3	66	45	18	2
HSD17B13	0	0	0	0	5	0	0	0	17	5	0	0
HSPA1A	805	1477	2991	3861	7772	1383	79	565	4826	2913	5844	2801
HSPA1B	431	631	1241	1326	4057	598	146	459	6751	3983	6962	2381
HSPA1L	3	6	4	7	5	6	0	0	33	29	39	0
HSPA2	80	119	116	325	668	407	0	108	263	352	823	782
HSPA6	18	13	20	34	78	42	0	0	55	11	41	47
HSPB6	0	2	4	3	4	1	0	0	19	20	16	0
HSPG2	689	1160	1949	2412	3623	1403	41	218	1018	942	120	53
HSPH1	83	134	181	358	491	199	0	144	552	542	365	425
HTRA1	138	285	419	747	762	470	19	190	1498	1223	136	159
HTRA3	4	7	12	5	10	5	0	13	53	28	16	19
HTRA4	0	1	0	0	0	0	0	0	0	0	0	0
HUS1B	1	1	6	0	9	2	0	0	16	13	0	2
HVCN1	21	37	85	52	104	18	0	18	286	103	94	33
HYAL2	438	826	638	1086	1314	806	6	118	247	234	41	67
IBA57	19	29	50	58	112	21	0	0	32	15	50	1
ICAM1	146	364	184	440	665	182	18	345	480	455	132	224
ICAM2	204	290	360	516	790	256	0	3	101	37	27	0
ICAM4	13	17	37	163	80	103	0	13	36	36	10	22
ICOS	1	7	0	3	27	13	0	5	3	3	0	0
ID1	1371	4610	1496	1869	2354	1436	159	1855	1798	1777	520	545
ID2	415	420	1004	761	2314	352	0	304	2392	1273	1473	463
ID3	1261	3172	2075	2912	6652	1633	114	1486	2727	2598	694	464
ID4	5	4	8	3	69	10	0	0	42	27	15	0
IDO1	1	0	0	2	33	1	0	0	13	9	0	40
IER3	186	440	332	1076	1784	572	28	74	990	1007	41	33
IER5L	144	298	238	361	768	299	0	10	78	55	49	39
IFFO2	7	24	19	30	28	23	0	14	64	37	18	5
IFI27	2265	3036	4670	5721	9810	2102	78	530	2689	1829	293	114
IFI30	9	6	12	9	78	8	0	0	0	0	0	0
IFI44L	168	247	414	270	807	185	0	195	736	460	585	410
IFI6	220	282	554	444	1079	276	0	231	1408	923	1175	595
IFIT1	95	100	204	170	272	61	15	39	290	258	108	11
IFIT2	35	46	110	87	152	85	2	31	171	177	107	138
IFIT3	107	152	262	171	391	45	36	174	597	433	191	118
IFITM3	2214	3571	4204	7069	9307	3789	104	2002	8473	7294	654	508
IFNG	4	25	22	5	133	10	0	0	21	19	48	0
IFNG-AS1	0	0	0	0	5	1	0	0	0	0	0	0
IFNL1	2	0	0	0	1	0	0	0	11	0	0	0
IGF1	0	7	0	0	50	1	0	0	0	13	1	0
IGFBP2	318	434	1141	1274	2208	156	5	67	579	331	20	0
IGFBP3	468	279	598	1016	1370	432	0	65	3027	3635	415	131
IGFBP4	1509	1924	2586	3342	6056	2035	155	2050	6322	5008	2478	2028
IGFBP5	1093	933	241	116	454	540	46	1348	619	330	151	1309
IGFBP6	27	65	49	25	127	22	0	7	16	11	17	23
IGFBP7	2733	4604	15425	18280	33300	8480	151	3169	32110	21098	22715	14576
IGHA1	8	0	0	0	5913	19	0	0	0	0	0	0
IGHA2	3	0	0	0	28	4	0	1	0	0	0	0
IGHD	0	0	0	0	3	1	0	0	2	0	0	0
IGHG1	0	1	0	2	7	5	0	0	0	0	0	0
IGHG2	2	0	0	0	1	1	0	0	0	0	0	0
IGHG3	0	0	0	1	63	18	0	0	0	0	0	0
IGHG4	0	0	0	0	4	1	0	0	0	0	0	0
IGHM	0	0	0	0	28	25	0	0	0	0	1	0
IGHV3-23	1	0	0	0	0	0	0	0	0	0	0	0
IGKC	32	5	3	6	16761	110	0	0	9	7	25	13
IGKV3-11	0	0	0	0	1	0	0	0	0	0	0	0
IGLC2	0	0	0	2	98	39	0	0	0	0	0	1
IGLC3	0	1	0	0	30	9	0	0	0	0	0	0
IGLL5	0	0	0	0	3	0	0	0	0	0	0	0
IGLV2-14	0	0	0	0	3	0	0	0	0	0	0	0
IGLV3-10	0	0	0	0	3	0	0	0	0	0	0	0
IGLV3-19	0	0	0	0	1	0	0	0	0	0	0	1
IGSF6	10	5	2	12	25	4	0	0	28	55	26	0
IKBKE	0	3	1	0	4	2	0	0	0	4	0	0
IKZF2	9	7	15	35	22	6	0	0	22	25	27	32
IKZF3	3	13	2	1	28	8	0	11	19	7	38	11
IKZF4	10	8	24	42	54	12	0	43	123	81	81	72
IL10	0	2	0	3	5	2	0	0	0	6	0	0
IL10RA	3	8	12	6	51	10	0	0	8	6	1	0
IL11RA	24	20	67	58	160	24	0	48	391	200	448	54
IL12RB1	0	3	1	1	6	2	0	0	4	0	0	0
IL12RB2	0	0	0	0	1	0	0	0	0	0	0	0
IL13	1	2	0	4	1	0	0	0	0	0	0	0
IL17A	84	3	0	0	2	0	0	0	0	0	0	0
IL17F	2	0	0	0	0	0	0	0	0	0	0	0
IL17RB	0	0	0	2	1	0	0	0	12	1	0	0
IL18	1	1	1	5	14	11	0	0	20	3	0	0
IL18R1	19	12	23	31	113	14	0	29	38	34	27	0
IL18RAP	0	0	1	0	6	1	0	0	0	2	25	0
IL1A	6	0	1	2	4	0	0	0	12	0	0	0
IL1B	50	48	0	178	337	3	0	0	360	92	0	0
IL1R2	1	0	0	1	6	2	0	0	0	0	0	0
IL1RL1	11	5	3	6	47	2	0	0	13	8	10	0
IL1RN	2	12	1	6	38	0	0	0	7	0	0	0
IL2	0	3	1	2	12	2	0	2	0	0	0	0
IL21R	3	4	2	2	8	0	0	0	0	0	0	0
IL21R-AS1	0	2	0	1	2	1	0	0	0	0	0	0
IL23A	0	0	0	1	2	2	0	0	3	0	0	0
IL23R	0	0	0	0	1	0	0	0	0	0	0	1
IL27RA	48	57	123	122	247	31	0	96	341	151	58	14
IL2RA	0	1	0	0	1	0	0	0	0	0	0	0
IL2RB	2	3	1	1	11	3	0	11	4	0	15	0
IL2RG	12	9	7	5	56	14	0	29	87	36	13	10
IL32	101	205	200	196	510	152	0	130	444	301	8	27
IL33	458	597	906	1398	2013	484	69	481	3927	3646	3133	1059
IL3RA	123	216	268	599	649	235	0	40	143	148	9	30
IL4I1	9	5	2	10	21	2	0	0	0	1	0	0
IL5RA	1	0	0	0	0	0	0	0	1	3	0	0
IL6	69	251	16	85	230	22	0	146	43	277	511	7
IL6R-AS1	0	1	0	2	3	0	0	0	0	0	0	0
IL7R	13	44	13	21	208	49	0	6	84	29	40	15
IL9R	0	0	0	0	0	0	0	0	0	1	0	0
ILDR2	0	0	0	1	0	0	0	0	0	3	0	0
ILF3-DT	33	63	170	212	222	65	0	16	293	179	33	41
INHBA	1	1	0	26	4	0	0	0	4	2	0	0
INHBB	81	150	275	347	700	130	14	306	1159	1060	1010	428
INMT	197	345	230	213	358	159	0	108	273	190	0	14
INPP4A	18	53	64	84	105	37	0	11	184	119	68	67
INPP4B	27	18	64	64	148	14	0	22	152	50	162	29
INSIG1	128	362	84	151	316	91	4	384	591	422	341	255
INSL3	0	1	4	2	7	2	0	0	8	5	0	0
INSR	853	1447	2882	1464	4698	698	71	959	4965	2409	4034	1795
INTS6L	12	13	18	40	58	14	0	2	67	61	44	1
IP6K1	31	45	59	81	119	35	0	0	109	79	20	0
IPCEF1	3	3	2	8	9	3	0	9	1	2	20	0
IQCN	13	20	37	55	91	46	0	12	4	0	0	0
IRAK3	89	159	188	230	437	71	13	57	294	263	111	76
IRF4	0	4	2	2	4	8	0	2	6	0	2	0
IRF8	5	8	2	8	22	8	0	0	10	8	27	39
IRF9	47	79	94	147	267	38	0	0	6	0	7	0
IRS2	11	51	10	24	51	12	0	0	23	15	24	0
IRX2	0	6	1	8	1	0	0	0	6	20	0	0
ISG15	210	221	504	431	865	196	0	0	42	54	0	0
ISG20	17	38	27	24	99	21	0	0	12	10	0	0
ISL1	0	0	2	4	0	0	0	0	0	1	0	0
ISLR	49	75	103	25	336	61	0	136	444	131	189	266
ISPD	2	14	16	14	21	0	0	0	37	4	0	0
ISYNA1	33	32	71	81	156	24	0	48	129	44	9	0
ITGA1	199	361	620	450	1140	113	0	250	1469	638	868	150
ITGA2	71	115	202	358	378	82	0	28	472	382	290	113
ITGA4	2	16	3	10	36	15	0	0	14	12	0	2
ITGA5	205	311	268	458	849	255	3	178	462	395	254	62
ITGA6	587	934	1289	1725	2111	568	48	538	4102	2891	2148	1404
ITGA7	0	0	1	6	3	2	0	0	7	15	0	9
ITGA8	163	289	380	166	945	92	101	401	1530	394	1090	278
ITGAL	0	10	3	2	13	6	0	4	26	3	0	0
ITGAM	0	2	2	1	2	0	0	0	5	0	1	0
ITGAX	12	6	1	6	17	9	0	0	0	2	0	0
ITGB2	14	12	6	7	76	9	0	0	67	25	3	0
ITGB2-AS1	1	1	0	0	8	0	0	0	1	4	0	0
ITGB6	0	1	1	3	0	1	0	0	0	10	1	0
ITGB7	5	3	8	5	27	5	0	0	18	11	0	0
ITIH5	226	363	913	449	770	62	40	149	1448	588	215	46
ITK	0	10	2	2	10	5	0	0	14	0	13	0
ITM2A	409	658	1095	1204	1769	224	102	864	5289	3087	2451	655
ITM2C	5	27	11	19	52	18	0	0	31	31	40	0
ITPR3	17	17	33	62	56	21	0	13	115	53	26	3
ITPRIP	119	158	155	327	780	191	56	136	545	824	1048	379
ITPRIPL1	6	5	8	7	15	2	0	0	24	11	0	2
JADE2	39	41	48	75	129	30	0	0	55	55	0	0
JAG1	281	352	578	763	1136	413	24	257	1253	1524	835	458
JAG2	91	124	250	298	347	139	19	53	393	201	28	63
JAK3	24	36	51	49	97	26	4	16	108	51	14	0
JAKMIP1	0	0	0	1	0	1	0	0	5	0	0	0
JAKMIP2	0	0	0	0	6	0	0	0	0	8	0	0
JAM2	332	506	690	923	1649	384	27	427	2699	1913	2001	681
JAML	16	12	2	1	44	3	0	0	1	2	0	0
JARID2-AS1	0	1	0	0	4	0	0	0	3	1	0	0
JCAD	205	299	510	520	626	141	24	135	912	679	264	178
JCHAIN	2	0	0	1	1405	6	0	0	0	0	2	0
JUN	2692	2977	4983	8080	19739	4577	153	1347	8846	6776	5023	2533
KANK2	16	35	47	55	80	19	0	20	161	77	27	23
KANK3	192	295	437	473	812	179	32	125	311	209	62	26
KBTBD8	2	3	2	2	7	3	0	1	12	1	21	17
KCNA3	1	2	6	2	4	0	0	1	24	11	19	0
KCNAB1	0	0	0	0	0	0	0	0	0	6	0	0
KCNAB2	4	12	17	14	26	4	8	10	90	26	7	48
KCNC2	0	0	1	189	1	0	0	0	85	179	1	0
KCNC4	54	55	184	119	307	30	0	1	208	91	94	23
KCNE3	29	4	258	65	148	0	0	0	549	120	89	12
KCNE4	0	0	0	2	3	3	0	0	1	6	0	10
KCNH2	0	2	0	1	2	0	0	0	1	2	0	0
KCNJ2	101	61	186	113	454	40	0	0	276	220	107	56
KCNJ8	0	0	2	2	3	1	0	0	0	0	0	0
KCNK17	0	0	1	1	0	0	0	0	0	9	0	0
KCNK5	32	37	172	103	223	12	0	19	436	103	46	10
KCNMA1	28	21	88	5	134	2	0	3	120	9	94	1
KCNN3	92	128	239	168	591	141	28	87	850	338	506	311
KCNQ1OT1	139	155	574	432	1174	236	0	0	49	47	78	9
KCNQ3	0	0	0	3	1	7	0	0	1	13	0	3
KCTD12	753	596	878	1242	1614	404	90	308	3721	3206	2933	1003
KCTD13	14	14	17	26	49	14	0	21	159	79	28	0
KCTD16	3	2	5	5	11	0	0	0	8	11	31	0
KDM6B	126	215	120	264	496	133	22	77	130	143	17	13
KDR	395	527	2257	1454	2347	313	67	500	5030	2064	2066	368
KIAA0586	43	72	90	147	232	44	0	20	204	180	233	15
KIF18A	2	2	0	2	3	0	0	0	14	5	0	0
KIF20B	34	56	53	46	96	10	0	10	107	55	30	51
KIF21B	1	0	3	7	13	6	0	0	1	21	0	0
KIF22	15	47	50	104	146	40	0	5	22	25	0	0
KIF5C	3	25	4	80	25	1	0	0	59	57	0	0
KIFC1	3	1	0	1	3	1	0	0	12	17	33	0
KIR2DL4	0	0	0	0	3	0	0	0	2	0	0	0
KIR3DL2	0	0	0	0	3	0	0	0	0	0	0	0
KIT	6	9	16	19	54	5	1	0	75	19	53	11
KITLG	46	36	156	120	131	22	0	36	447	191	70	0
KLF12	16	19	39	69	28	27	1	2	142	153	57	73
KLF2	2315	4256	2949	5233	9173	2816	137	3877	5713	5916	5623	4561
KLF4	490	1095	542	932	2254	679	36	983	2831	2272	3484	2547
KLHL23	1	18	12	18	26	3	0	0	29	45	0	0
KLHL6	0	4	0	12	19	4	0	7	9	25	4	0
KLK11	0	28	12	198	16	2	0	0	49	121	0	0
KLK2	44	1192	228	2648	769	7	0	0	1438	1784	0	0
KLK3	55	3481	485	6257	1371	17	0	7	3880	6028	3	0
KLK4	2	189	44	145	60	2	0	0	150	158	0	0
KLKB1	0	3	4	0	3	0	0	0	0	4	0	0
KLRB1	4	24	6	2	88	18	0	0	0	3	3	0
KLRC1	4	10	4	5	26	6	0	0	15	0	0	0
KLRC2	1	3	2	0	10	1	0	0	10	7	0	0
KLRC3	0	1	0	0	1	0	0	0	0	0	0	0
KLRC4	0	2	2	0	6	3	0	0	0	0	0	0
KLRD1	1	14	4	3	42	16	0	0	25	1	4	0
KLRF1	5	1	3	6	11	4	0	0	42	1	13	0
KLRG1	0	1	5	14	34	7	0	2	14	24	7	6
KLRK1	0	1	0	0	3	1	0	0	0	0	1	0
KMO	0	0	1	1	2	0	0	0	0	2	1	0
KNL1	0	2	0	1	8	0	0	0	0	23	0	0
KNTC1	9	8	13	37	26	11	0	11	30	75	0	15
KPNA2	51	99	64	112	148	62	0	27	131	141	89	20
KRT1	0	0	0	0	0	0	0	0	5	6	0	0
KRT13	0	8	2	0	0	1	0	0	0	0	0	0
KRT14	1	2	7	19	20	0	0	0	0	0	0	0
KRT15	1	10	29	14	40	14	0	0	14	16	0	0
KRT16	0	0	0	1	1	1	0	0	0	0	0	0
KRT17	2	6	42	107	47	4	0	0	18	6	0	0
KRT18	11	143	74	244	135	13	0	0	45	89	0	0
KRT19	4	41	26	39	44	26	0	0	26	23	0	0
KRT23	0	1	0	1	12	0	0	0	0	3	0	0
KRT4	0	0	1	0	0	0	0	0	0	0	0	0
KRT5	2	2	6	6	33	4	0	0	25	33	5	0
KRT7	1	11	7	1	4	0	0	0	9	3	1	0
KRT81	0	1	0	0	0	1	0	0	1	5	0	0
KRT86	0	0	0	0	2	3	0	0	0	0	0	0
KSR1	53	62	30	81	123	31	2	39	174	201	108	75
KYNU	24	1	32	9	120	3	0	0	192	9	120	0
L1CAM	0	1	4	2	1	1	0	0	16	9	46	0
LACTB2-AS1	0	1	1	0	4	1	0	0	3	0	0	0
LAG3	8	15	5	13	49	11	0	0	5	0	1	0
LAIR1	5	5	4	5	37	11	0	0	8	14	19	0
LAIR2	0	0	0	0	7	0	0	0	0	0	0	0
LAMA2	2	0	1	2	5	0	0	0	2	5	4	0
LAMA4	30	68	207	331	252	137	0	28	456	462	200	176
LAMB1	81	128	191	342	563	198	2	178	847	810	763	553
LAMB3	1	2	1	0	9	4	0	0	0	6	0	0
LAMC3	0	0	0	1	4	0	0	0	1	12	0	0
LAMP3	1	3	0	3	3	3	0	0	0	0	0	8
LAT	5	10	13	10	47	9	0	21	84	31	2	4
LAT2	2	1	2	5	11	4	0	0	20	5	0	0
LAX1	4	2	1	1	11	1	0	0	10	0	0	0
LAYN	56	134	294	246	609	79	3	79	540	252	304	126
LCK	2	8	8	8	44	10	0	0	7	4	7	6
LCN2	2	5	1	9	1	0	0	0	0	3	0	0
LDAH	9	11	27	42	60	12	0	0	29	14	51	19
LDB2	411	505	816	1050	1740	364	48	505	3256	2570	2371	1031
LDB3	0	0	0	0	3	0	0	0	0	0	0	0
LDHC	3	2	1	1	9	2	0	0	0	0	37	1
LDLR	374	750	157	325	1111	80	41	599	275	142	922	181
LDLRAD4	50	70	94	111	184	68	0	54	251	180	178	105
LEF1	75	69	91	194	273	68	8	35	662	468	468	349
LEPR	539	659	822	1389	2311	257	15	540	3243	2939	3654	896
LETM2	1	4	13	9	28	12	0	0	15	13	0	4
LGALS1	164	175	211	308	556	110	0	82	177	150	19	0
LGALS2	13	3	0	0	13	0	0	0	0	0	0	0
LGALS3BP	29	30	54	34	98	17	0	10	228	81	0	0
LGI4	1	1	3	7	7	0	0	0	0	0	0	0
LGMN	36	45	81	132	179	57	0	8	91	122	36	27
LHFPL6	174	205	397	518	1045	197	0	101	580	532	784	356
LIAS	22	24	53	82	104	20	0	34	166	97	82	1
LIF	3	1	2	2	2	0	0	0	13	6	0	0
LIFR	1739	1870	3789	2780	8424	444	121	813	6120	2926	5865	634
LIG3	23	30	38	66	95	23	0	8	142	140	72	31
LILRA5	0	2	0	1	2	0	0	0	0	0	0	0
LILRB1	1	2	3	4	25	9	0	0	22	3	27	0
LILRB2	2	2	0	0	6	0	0	0	7	1	0	0
LILRB4	0	0	0	2	8	2	0	1	8	9	0	0
LIMCH1	259	490	737	806	1610	168	3	327	1672	920	1081	193
LINC00092	1	0	1	0	0	0	0	0	0	0	0	0
LINC00115	1	6	21	26	25	8	0	0	12	10	22	11
LINC00222	1	1	0	0	1	1	0	0	0	0	0	0
LINC00239	1	0	0	1	4	1	0	0	0	0	0	0
LINC00243	0	0	1	1	3	0	0	0	0	0	0	0
LINC002481	0	2	0	0	2	0	0	0	0	0	0	0
LINC00299	0	0	0	0	2	0	0	0	4	0	0	0
LINC00324	6	15	25	30	36	9	0	0	46	63	13	6
LINC00342	6	7	22	31	32	4	0	0	23	3	1	0
LINC00402	0	0	1	0	3	0	0	0	0	0	16	0
LINC00426	0	1	1	0	7	0	0	0	0	0	0	0
LINC00476	10	24	32	54	65	15	0	5	38	13	0	0
LINC00483	0	0	0	1	0	0	0	0	0	0	0	0
LINC00484	1	2	0	1	0	0	0	0	0	0	0	0
LINC00513	28	17	31	44	119	23	0	0	0	0	0	0
LINC00598	4	1	4	2	7	2	0	0	0	6	15	0
LINC00649	4	6	3	17	7	0	0	0	6	18	0	0
LINC00662	23	20	42	50	82	31	10	6	61	27	32	23
LINC00668	0	1	2	3	2	0	0	1	6	0	0	0
LINC00672	6	4	4	6	25	5	0	1	8	0	0	0
LINC00685	17	22	88	71	151	26	0	0	13	1	0	0
LINC00844	0	17	9	0	39	0	0	0	14	5	0	0
LINC00852	0	4	0	1	7	1	0	5	0	3	2	0
LINC00861	0	3	0	0	7	1	0	0	3	6	0	0
LINC00894	2	2	1	3	9	0	0	5	5	11	0	0
LINC00909	14	23	56	75	81	22	0	5	117	64	43	2
LINC00924	1	0	5	0	2	0	0	0	0	0	0	0
LINC00926	4	1	7	11	15	3	0	0	7	1	0	3
LINC00941	2	2	0	2	2	0	0	0	12	38	14	0
LINC00944	0	2	0	0	6	1	0	0	0	0	0	0
LINC00954	0	1	2	0	10	0	0	0	10	0	0	0
LINC00996	0	0	0	0	2	0	0	0	0	0	2	0
LINC01088	0	0	0	2	1	0	0	0	0	3	0	0
LINC01126	1	1	4	3	2	0	0	0	0	0	0	0
LINC01132	1	6	2	9	7	1	0	0	7	0	3	0
LINC01136	1	3	1	8	8	0	0	0	7	11	0	0
LINC01176	3	7	1	8	7	1	0	0	9	1	20	0
LINC01187	0	0	2	0	0	0	0	0	0	0	0	0
LINC01215	0	0	0	0	1	0	0	0	0	1	0	0
LINC01297	3	129	14	31	33	0	0	0	59	22	0	0
LINC01480	1	0	0	2	3	0	0	0	0	0	0	0
LINC01550	0	2	3	0	8	5	0	0	3	15	0	12
LINC01588	2	3	2	1	5	5	0	0	13	1	0	2
LINC01771	0	0	0	0	1	0	0	0	0	0	0	0
LINC01781	2	0	0	0	1	0	0	0	0	0	0	0
LINC01857	0	0	0	1	11	3	0	0	0	1	0	4
LINC01871	6	21	9	3	39	7	0	14	7	1	0	22
LINC01934	0	4	1	2	7	3	0	0	3	4	21	0
LINC01943	4	3	10	5	41	6	0	0	4	0	0	0
LINC01970	6	4	5	6	17	6	0	0	2	0	0	0
LINC02076	0	6	0	0	2	2	0	0	0	0	0	0
LINC02084	1	0	1	0	3	1	0	0	0	0	0	0
LINC02099	0	0	0	2	9	1	0	0	0	0	0	0
LINC02132	0	1	0	0	2	0	0	0	0	0	0	0
LINC02195	0	0	0	0	1	0	0	0	0	0	0	0
LINC02265	0	1	0	0	1	0	0	0	0	0	0	0
LINC02273	2	5	2	0	9	5	0	0	0	0	6	0
LINC02328	2	7	4	2	13	1	0	0	9	1	0	0
LINC02361	0	0	1	0	1	0	0	0	0	0	0	0
LINC02384	2	1	0	0	3	1	0	0	0	0	0	0
LINC02397	2	0	0	0	5	0	0	0	0	0	0	0
LINC02446	2	8	0	2	17	2	0	0	2	0	1	0
LMCD1	599	619	1007	1535	2832	403	20	206	1770	1146	1263	295
LMLN-AS1	0	0	1	0	0	0	0	0	0	0	0	0
LMNA	679	1177	1132	1653	2669	730	2	564	616	402	63	110
LMNB1	11	48	5	26	20	10	0	3	23	70	27	0
LMO2	369	416	1233	1553	2026	581	10	225	2725	2137	1393	775
LMO4	61	70	197	276	380	109	8	78	575	484	440	186
LMOD1	0	0	1	1	2	0	0	0	8	24	0	0
LMOD3	0	1	0	1	5	2	0	0	1	0	1	0
LOH12CR2	17	13	11	17	31	13	0	25	41	20	14	0
LPAR5	0	1	0	0	4	2	0	0	9	6	3	0
LPAR6	212	269	857	862	1537	382	36	250	2538	1806	1345	581
LPCAT1	44	81	64	79	136	40	0	4	52	59	12	6
LPCAT4	89	94	154	183	353	81	27	227	1147	713	124	54
LPIN1	20	43	44	61	99	36	0	24	92	35	75	11
LPL	0	2	1	5	6	0	0	0	6	0	0	0
LRG1	59	114	48	203	261	24	25	153	53	94	0	0
LRMP	28	35	68	48	208	21	0	45	219	97	167	47
LRP1	15	18	28	23	28	12	0	0	7	17	0	0
LRP5L	2	4	12	11	28	1	0	0	20	4	0	17
LRP8	8	2	6	7	13	7	0	1	49	7	10	0
LRRC17	64	50	194	40	319	7	0	73	376	57	296	22
LRRC2	3	7	8	12	26	4	0	7	31	12	1	0
LRRC26	3	80	11	53	35	1	0	0	0	6	0	0
LRRC32	360	1024	443	636	865	226	0	171	202	242	5	14
LRRC37A2	8	9	39	67	69	12	11	19	166	98	19	39
LRRC63	0	0	1	0	0	0	0	0	0	0	0	0
LRRC8C	102	118	321	352	424	82	8	116	1984	1192	1373	517
LRRIQ3	0	0	2	1	6	1	0	0	2	7	1	0
LRRK2	24	27	9	34	30	17	2	0	29	14	4	57
LRRN3	0	0	1	1	4	0	0	0	0	0	0	0
LST1	13	13	3	9	58	3	0	0	1	0	0	0
LTA	0	1	7	3	7	4	0	0	6	4	0	0
LTB	37	31	11	8	107	37	0	10	37	6	0	0
LTBP1	21	8	22	98	51	77	0	14	153	172	100	151
LTBP2	1	7	8	15	12	17	0	0	31	15	22	75
LTBP4	85	87	113	142	288	95	0	2	85	46	0	0
LTC4S	85	122	273	366	585	161	0	2	1	5	25	0
LTF	11	222	12	10	10	11	0	30	77	30	0	0
LTK	2	1	0	0	1	0	0	0	0	0	0	0
LUCAT1	4	4	4	15	27	2	0	0	4	11	0	4
LUM	0	0	0	0	7	0	0	0	0	0	0	0
LXN	81	135	154	130	489	29	0	19	207	103	311	30
LY6D	0	0	0	0	1	1	0	0	0	0	0	0
LY86	12	4	1	2	15	4	0	0	14	9	0	0
LY9	0	2	0	4	29	17	0	0	6	0	0	32
LYAR	31	61	70	95	173	43	0	60	189	231	147	57
LYVE1	5	1	5	12	29	14	0	0	52	26	47	35
LYZ	247	106	5	91	545	48	0	0	369	65	26	1
LZTS1	0	2	1	1	4	1	0	0	2	1	12	0
MAF	16	69	59	84	67	42	0	16	159	256	76	22
MAFB	49	51	78	90	421	160	0	10	151	99	209	45
MAK16	21	68	43	69	123	22	5	47	143	123	68	46
MAL	0	1	0	0	3	1	0	0	3	8	0	0
MALAT1	48164	79445	111601	163253	310553	100647	296	2628	13497	8469	9066	6457
MALL	150	245	291	374	413	249	51	282	1014	1234	457	590
MAMDC2	1	0	0	1	2	0	0	0	0	0	0	0
MANEA-DT	1	2	7	6	18	4	0	0	0	0	0	0
MAOB	8	8	24	115	82	1	0	31	310	205	156	20
MAP1B	31	55	245	171	297	85	0	63	300	157	251	101
MAP3K20	78	86	148	107	272	62	0	58	521	400	296	57
MAP3K7CL	3	4	12	20	32	2	0	0	33	15	23	0
MAP4K1	2	5	2	1	9	4	0	0	0	0	0	0
MAP4K2	20	19	46	15	88	4	0	16	68	41	49	0
MAP7D3	39	40	110	92	178	63	0	42	280	142	230	40
MAP9	5	20	4	36	7	1	0	0	25	42	0	0
MARCH1	5	7	1	5	15	2	0	0	22	6	0	0
MARCH9	20	39	82	77	150	30	0	26	111	57	53	0
MARCKS	215	590	889	1245	1756	613	24	209	1205	1084	860	1000
MARCO	0	1	0	8	8	0	0	0	0	0	0	0
MATK	0	1	2	3	13	1	0	0	1	0	0	0
MATN1-AS1	3	2	6	7	14	4	0	0	12	7	9	0
MATN2	170	260	330	659	805	320	30	344	1460	1593	1621	898
MBNL1-AS1	9	15	19	25	27	3	0	2	34	18	11	24
MBNL3	4	5	12	18	27	6	0	14	66	54	22	0
MBOAT1	0	3	3	9	7	3	0	0	1	7	0	0
MCAM	184	326	459	435	858	189	8	306	1108	853	391	363
MCEMP1	0	1	0	0	3	0	0	0	0	0	0	0
MCF2L2	1	13	10	11	19	4	0	0	0	17	1	0
MCOLN2	2	1	0	7	3	0	0	0	0	4	0	0
MCTP1	125	143	182	474	461	175	9	41	453	649	370	277
MCUB	35	45	45	138	137	57	0	29	163	203	100	69
MDGA1	0	3	1	0	2	6	0	19	0	0	0	0
MDK	112	131	155	147	559	86	0	80	216	242	19	0
MDM1	18	26	33	54	74	15	0	6	89	92	37	2
MDN1	44	78	91	134	197	53	0	57	315	267	188	124
MECOM	115	109	305	472	724	266	17	37	973	900	652	358
MED17	14	18	26	58	69	21	0	5	71	27	10	10
MEDAG	19	19	35	83	42	23	0	0	77	134	38	106
MEF2C	566	756	1603	1547	2203	498	27	189	2942	1626	1358	385
MEG3	9	32	15	30	62	4	0	0	4	13	0	0
MEG8	3	4	9	4	9	7	0	0	0	0	0	0
MEI1	2	3	1	4	8	2	0	0	3	0	0	0
MEIS2	319	473	986	1238	1568	503	58	533	1715	1529	1001	605
MEOX1	29	78	58	174	51	36	0	150	351	339	33	98
MESP1	5	89	10	43	30	1	0	0	0	7	0	0
MET	89	145	258	462	494	132	0	53	480	486	345	241
METRNL	22	44	36	50	281	22	0	40	64	25	69	5
METTL16	36	61	95	105	163	36	0	8	128	128	59	15
METTL21A	19	31	48	57	182	27	0	19	114	77	131	9
METTL8	14	19	35	53	94	24	0	0	96	51	81	34
MFAP3	9	24	34	76	83	30	0	8	112	76	97	38
MFAP4	0	1	0	0	3	0	0	0	0	6	0	0
MFGE8	47	58	133	123	262	59	0	20	97	77	0	0
MFSD12	24	27	55	60	92	24	0	13	24	15	6	0
MGLL	186	361	430	493	899	149	4	269	860	497	438	215
MGP	1108	2206	4964	5151	12760	3016	63	1892	9105	6058	6853	3970
MGST1	3	90	14	45	19	1	0	0	60	24	0	0
MIAT	9	9	13	66	73	24	0	0	32	10	0	0
MIGA2	11	12	20	28	49	13	0	0	128	98	49	11
MIR155HG	10	16	2	10	18	5	0	0	7	20	0	0
MIR181A1HG	25	7	58	49	79	16	0	0	1	1	0	0
MIR194-2HG	0	0	0	1	3	0	0	0	0	0	0	0
MIR222HG	46	88	77	187	248	100	5	7	42	28	36	12
MIR3142HG	0	1	0	3	1	0	0	0	0	0	0	0
MIR3945HG	4	6	0	1	1	0	0	0	6	0	0	0
MIR4422HG	0	0	0	0	1	0	0	0	0	0	0	0
MIR4435-2HG	23	90	229	240	406	142	0	4	275	243	95	88
MITF	6	7	15	16	28	4	0	0	6	25	15	1
MKI67	1	0	0	3	0	0	0	0	46	57	0	0
MKL2	332	411	843	1440	1713	336	0	0	0	0	0	0
MKNK1	16	22	49	64	94	15	15	15	134	92	111	13
MKX	0	0	0	0	0	0	0	0	1	0	0	0
MLC1	0	0	0	0	1	0	0	0	0	0	0	0
MLKL	104	294	154	318	663	82	28	154	297	243	276	86
MLPH	2	36	7	121	34	2	0	0	85	122	0	0
MME	7	21	25	18	164	1	9	0	151	94	16	0
MMP10	0	0	0	1	0	0	0	0	1	0	0	0
MMP12	0	0	0	0	0	0	0	0	0	0	37	0
MMP19	0	0	0	5	4	0	0	0	0	0	0	0
MMP2	23	25	40	89	143	127	0	15	108	271	111	332
MMP23B	0	0	0	2	5	1	0	0	0	0	0	0
MMP25-AS1	4	8	19	33	44	7	0	2	50	18	0	0
MMP7	0	21	1	2	2	12	0	0	3	0	0	12
MMP9	0	1	1	1	3	2	0	0	3	0	0	0
MMRN1	34	106	82	430	513	177	11	132	657	866	960	403
MMRN2	392	527	914	965	1523	561	46	473	2436	1546	1757	1397
MNDA	17	18	1	1	77	7	0	0	63	16	0	0
MORC1	0	0	0	0	1	0	0	0	0	0	0	0
MORN3	2	6	9	8	19	9	0	0	26	1	36	0
MPEG1	9	7	2	1	25	6	0	0	12	9	0	0
MPHOSPH9	16	24	41	71	89	17	0	3	90	44	38	15
MPZL3	14	15	11	22	70	4	0	4	29	23	49	0
MRC1	9	29	17	37	77	7	0	31	39	16	127	18
MRE11	35	52	83	143	186	46	0	26	132	165	134	113
MREG	1	0	2	4	0	0	0	7	3	0	0	0
MRGPRF	0	0	2	4	5	0	0	0	0	0	0	0
MROH8	3	2	13	7	30	2	0	0	0	0	7	0
MRVI1	0	2	2	6	7	1	0	0	9	3	0	0
MS4A1	10	0	0	0	33	11	0	0	5	0	20	4
MS4A2	1	2	1	2	20	0	0	0	20	95	1	0
MS4A4A	1	0	1	4	3	2	0	0	2	6	0	0
MS4A6A	2	12	1	15	58	26	0	0	84	15	23	0
MS4A7	0	4	2	29	27	11	0	0	54	57	1	0
MSANTD3	15	26	45	55	81	34	0	31	136	99	87	62
MSC	0	0	0	3	2	0	0	0	0	0	0	0
MSC-AS1	0	1	2	0	0	0	0	0	1	0	0	0
MSMB	159	9732	398	44	637	45	12	1	248	138	12	19
MSMO1	63	148	50	54	182	46	0	58	127	147	108	148
MSR1	0	0	1	9	6	2	0	0	7	19	0	0
MSRB3	64	93	224	283	345	88	0	113	609	394	252	208
MSX1	75	145	159	140	242	69	0	299	739	514	496	336
MT-CO1	16759	28831	42145	71550	82379	16721	1642	14626	192365	151249	62989	25929
MT-CYB	11842	21978	33095	55118	58344	11911	1768	18063	115321	85222	60585	26252
MT-ND3	13077	19950	25634	26575	45942	12402	2387	20535	125137	85420	79729	29800
MT-ND4	10101	16928	34058	52700	51247	10499	2683	22885	203299	150429	86460	35472
MT1A	22	53	9	26	66	1	0	23	21	24	26	0
MT1B	0	0	0	6	1	0	0	0	11	0	0	0
MT1E	99	355	194	104	981	52	0	15	159	52	92	0
MT1F	3	54	31	47	227	2	0	2	61	67	56	0
MT1G	4	126	95	108	208	1	0	0	99	67	26	0
MT1H	0	1	11	79	2	0	0	0	10	17	0	0
MT1M	94	296	63	100	419	6	0	49	122	36	20	0
MT1X	130	575	153	124	909	94	34	240	378	315	59	0
MT2A	540	2144	639	631	3714	280	42	218	445	447	249	88
MTMR1	9	9	13	14	25	9	0	5	49	49	25	18
MTO1	38	38	51	78	163	39	9	10	112	72	25	23
MTX3	14	14	28	32	67	17	0	0	119	36	11	2
MUC4	0	5	1	0	1	1	0	0	5	1	0	0
MVB12B	18	16	39	44	80	30	0	47	50	26	55	1
MX1	116	160	227	198	418	58	8	71	403	270	197	78
MX2	23	30	41	23	98	45	0	35	63	34	52	13
MXD1	10	17	23	27	82	16	0	0	32	67	88	9
MXRA5	0	1	14	16	34	0	0	0	90	35	49	0
MXRA8	0	0	0	0	2	0	0	1	0	0	0	0
MYBL1	4	6	5	6	17	6	0	7	3	20	2	0
MYC	222	473	320	606	1407	82	1	119	367	334	591	77
MYCT1	184	219	456	529	880	183	11	166	2115	1768	1344	651
MYH11	20	62	35	93	48	17	0	0	46	86	33	26
MYL9	62	136	194	200	428	37	0	20	105	186	4	15
MYLK	59	84	183	189	352	42	0	122	735	364	241	127
MYO19	17	26	29	50	79	23	12	9	73	14	21	9
MYO1B	90	146	211	293	343	52	8	130	741	518	419	114
MYO1F	4	10	6	10	41	10	0	0	13	0	1	0
MYO1G	5	10	3	14	19	8	0	0	8	0	0	0
MYO7A	0	1	0	1	0	0	0	0	4	3	0	0
MYOM2	2	2	10	9	22	5	0	1	10	11	0	0
MZB1	1	2	8	1	21	2	0	0	0	0	0	0
MZF1-AS1	7	9	22	22	53	17	0	7	10	2	0	0
N4BP2	24	29	57	99	114	18	0	35	78	101	52	24
NABP1	36	43	30	60	160	47	0	0	35	14	44	18
NAF1	24	45	42	61	90	25	0	3	119	98	51	19
NAIP	16	46	81	206	260	101	0	0	142	88	88	69
NAMPT	305	769	287	1312	1356	388	60	485	954	1284	733	670
NBPF12	17	14	18	15	39	7	0	18	11	17	32	25
NCAM1	0	1	1	0	1	1	0	0	0	10	2	0
NCAPD3	22	159	34	38	88	14	0	0	60	39	4	46
NCAPH	2	0	3	6	5	1	0	0	7	6	0	0
NCF1	2	16	4	1	40	6	0	2	1	13	0	0
NCF2	4	9	1	4	18	2	0	0	8	23	0	0
NCKAP1L	4	6	0	2	25	5	0	0	9	20	1	0
NCOA7	528	1171	735	1263	3437	394	181	831	1962	2053	2801	610
NCR1	0	0	0	0	0	1	0	0	0	0	0	0
NCR3	1	1	0	0	18	2	0	0	3	1	0	0
NDNF	3	9	2	7	3	0	0	0	9	10	1	0
NDUFA4L2	1	1	14	48	18	4	0	0	0	24	0	0
NDUFV2-AS1	1	7	9	9	25	3	0	1	13	13	0	0
NEAT1	2486	5052	6566	14433	15798	7947	2	166	2024	1695	723	369
NECTIN3	17	22	17	57	50	31	0	15	88	42	22	15
NEDD4L	18	73	42	344	77	12	0	8	155	192	35	8
NEFH	5	249	31	10	43	4	0	1	111	63	0	0
NEGR1	1	0	1	0	8	0	0	0	2	1	0	0
NELFCD	50	45	107	139	196	50	0	34	95	98	22	0
NELL2	0	0	2	0	9	0	0	0	14	3	0	0
NEMP2	8	12	21	13	24	3	0	0	44	35	6	0
NES	405	549	1056	900	1159	211	29	141	1320	595	201	157
NET1	177	229	280	386	647	119	50	397	1386	1120	1115	189
NEURL1B	95	117	114	234	203	46	38	221	514	465	387	179
NEXN	0	1	4	2	17	2	0	0	4	17	15	2
NFASC	18	20	39	44	69	7	0	2	37	14	36	17
NFATC1	29	93	67	87	158	30	0	17	34	18	0	0
NFATC2	91	128	91	95	370	35	8	199	236	148	194	17
NFE2	1	1	1	1	1	1	0	0	0	5	0	0
NFE2L3	13	8	17	27	48	20	9	11	60	57	27	10
NFKB1	67	112	130	268	320	86	0	70	268	183	222	140
NFKBIA	575	1092	705	1852	2900	914	56	809	1726	1896	952	927
NFKBID	75	54	19	84	180	52	0	35	118	58	0	0
NFKBIZ	196	203	288	598	995	289	8	112	485	483	609	301
NHS	19	25	38	33	82	10	0	0	23	32	70	19
NID1	40	59	62	121	123	88	1	20	275	252	142	196
NIPAL3	14	136	55	64	85	42	0	7	194	68	4	42
NKG7	10	18	13	7	145	32	0	28	2	0	0	0
NKILA	2	12	7	14	30	6	0	0	24	2	19	0
NKX3-1	15	287	43	262	63	15	0	0	173	357	11	25
NLRC3	5	13	11	20	14	1	0	0	29	17	25	0
NLRC5	31	53	73	87	145	42	9	14	90	55	30	23
NLRP1	59	79	173	201	359	93	18	9	384	186	143	14
NLRP2	0	0	0	0	0	0	0	0	0	3	0	0
NLRP3	0	9	3	1	28	1	0	0	17	0	0	0
NMU	0	0	0	0	0	0	0	0	0	0	0	1
NMUR1	0	0	0	1	2	0	0	0	0	0	0	0
NNMT	305	754	376	1349	1822	448	0	257	348	523	105	29
NOS3	94	176	159	205	245	125	15	177	465	430	113	267
NOSTRIN	389	624	1275	1053	2124	247	76	490	3181	1325	1255	391
NOTCH1	175	248	354	344	605	148	0	153	216	161	162	0
NOTCH3	1	3	6	27	10	1	0	0	7	55	1	3
NOTCH4	272	305	775	722	1437	275	14	85	1430	685	496	162
NOV	167	153	316	328	362	62	2	87	1078	423	242	64
NOVA2	114	148	250	260	376	111	14	160	617	389	225	94
NOX5	171	101	592	47	532	1	0	114	1061	37	370	0
NPAS3	11	10	13	17	19	2	0	12	30	15	25	0
NPC2	156	319	552	952	1159	265	28	255	1811	1508	653	513
NPIPB5	43	60	81	124	219	39	0	5	114	84	56	73
NPL	1	1	4	7	10	1	0	0	31	15	0	12
NPPC	0	0	15	0	10	0	0	0	2	0	0	0
3	142	110	394	503	862	156	24	52	909	613	780	131
NPY	6	228	58	16630	57	10	0	0	5326	8310	0	0
NPY1R	43	31	171	41	214	5	0	12	434	82	142	22
NR2F1	13	43	22	53	289	44	0	23	42	38	173	0
NR2F2	223	310	503	840	1083	473	14	406	1800	1414	881	830
NR2F2-AS1	3	6	12	24	26	28	0	0	16	0	0	30
NR4A2	289	240	185	496	813	326	6	92	313	528	313	134
NR4A3	36	29	5	31	139	20	0	8	64	91	95	0
NR5A2	132	174	391	477	685	139	5	138	1622	1101	810	259
NRARP	116	171	162	255	514	98	3	33	248	197	97	4
NREP	41	78	124	219	226	64	3	163	1183	1061	941	557
NRGN	31	44	105	136	281	77	15	11	103	60	4	0
NRIP2	0	0	1	1	2	0	0	0	0	6	0	0
NRK	0	1	0	0	2	0	0	0	0	0	0	0
NRN1	216	250	337	603	949	154	25	191	1296	1036	769	166
NRP1	398	749	1374	1793	2661	429	35	308	2035	1183	974	339
NRP2	55	169	150	373	335	168	0	75	172	292	165	145
NSG1	8	7	7	6	21	7	0	0	26	9	19	0
NSUN6	178	157	267	503	554	162	0	5	125	90	109	12
NT5C	11	27	28	49	76	16	0	0	8	8	0	0
NTM	0	1	0	1	2	0	0	0	0	0	0	0
NTRK2	1	0	0	0	8	0	0	0	0	0	28	0
NTRK3	1	0	0	1	1	0	0	0	16	8	25	0
NUAK1	211	282	875	1175	1212	387	19	220	1742	1417	844	499
NUDT15	23	27	45	36	97	17	0	21	115	91	153	40
NUF2	0	2	0	5	5	0	0	0	15	5	0	0
NUFIP1	15	26	31	62	103	22	0	1	128	76	79	32
NUGGC	0	2	0	0	4	0	0	0	0	1	0	0
NUP210	2	2	0	2	9	1	0	3	6	5	0	0
NUPR1	66	216	239	726	932	99	0	5	227	226	31	0
NUSAP1	0	0	2	8	13	2	0	0	3	8	19	0
OAS1	23	30	45	39	99	29	20	24	76	53	95	101
OASL	7	12	42	24	19	11	16	0	12	3	0	0
OGFRL1	19	34	57	50	103	16	0	26	217	111	72	36
OGG1	24	25	58	58	78	27	0	3	140	77	91	3
OGN	0	0	0	0	0	0	0	0	0	1	0	0
OLFM1	212	229	251	524	753	123	29	252	982	1035	730	337
OLFM4	0	1	0	0	0	0	0	0	0	0	0	0
OLFML3	0	2	0	3	1	3	0	0	0	9	0	0
OLR1	3	7	0	31	53	3	0	0	49	98	27	1
OMG	0	0	1	0	1	2	0	0	0	0	0	0
OPRM1	0	0	0	0	0	1	0	0	0	0	0	0
OR11G2	1	4	3	0	4	0	0	0	0	0	0	0
OR2A25	1	0	0	0	2	0	0	0	0	0	0	0
OR4D1	1	1	0	1	0	1	0	0	8	17	0	0
OR51E1	0	16	3	61	3	3	0	0	99	155	0	0
OR51E2	3	26	1	398	18	0	0	0	216	492	0	0
ORAI2	43	60	112	126	241	55	0	20	127	162	30	2
ORM2	0	9	0	2	0	0	0	0	0	4	0	0
OSBPL1A	324	460	1188	893	1666	263	33	266	3590	1787	1807	307
OSBPL3	8	6	24	42	25	11	4	0	76	115	48	28
OSM	4	4	0	4	14	0	0	0	3	0	0	0
OSMR	148	156	251	437	872	195	34	102	875	664	1156	370
OSR2	0	1	1	1	4	0	0	0	0	2	0	0
OTOA	0	0	0	3	2	1	0	0	4	0	0	0
OTUD1	20	27	53	94	111	50	0	12	77	133	133	125
OXNAD1	5	22	9	21	28	12	0	1	77	65	91	2
P2RX1	1	0	0	0	1	0	0	0	0	0	0	0
P2RX5	0	0	0	0	1	0	0	0	0	1	0	0
P2RX5-TAX1BP3	1	0	0	0	3	0	0	0	0	0	0	0
P2RX7	6	5	19	32	48	14	0	3	68	50	29	19
P2RY10	1	2	2	0	14	6	0	0	2	1	20	1
P2RY13	0	4	0	2	22	9	0	0	27	18	0	0
P2RY14	0	0	0	1	0	0	0	0	11	0	0	0
P2RY8	50	66	95	74	133	9	3	59	296	98	12	0
PACSIN1	0	0	0	0	0	0	0	0	1	0	0	0
PAG1	6	15	6	7	25	9	0	3	34	31	0	0
PAGE4	0	0	0	0	5	0	0	0	7	0	0	0
PAGE5	1	3	0	0	0	0	0	3	0	0	0	0
PAK1IP1	57	107	96	122	163	37	1	26	258	193	72	30
PAK3	2	8	5	8	12	5	0	0	12	3	0	3
PALLD	15	22	15	41	65	18	0	1	74	85	90	74
PALMD	451	558	1054	1383	2502	588	0	296	3418	2788	2866	936
PAPOLG	17	50	47	60	129	24	1	29	213	125	73	63
PAQR5	0	0	3	0	3	0	0	0	13	7	0	0
PARP15	3	1	0	0	16	5	0	0	3	2	0	7
PARP16	8	8	9	22	40	8	12	7	62	38	78	14
PARP8	9	24	6	22	57	14	0	29	30	32	44	23
PASK	5	21	52	28	65	9	0	15	85	60	22	0
PATL2	7	6	3	11	24	4	0	0	0	9	0	0
PAX5	3	0	0	0	0	0	0	0	0	5	0	0
PBX4	0	1	0	0	4	0	0	0	0	0	0	0
PCA3	0	1	0	502	2	0	0	0	177	339	0	0
PCAT14	0	6	0	100	5	0	0	0	30	73	0	0
PCAT19	255	243	340	323	681	294	65	303	1645	1198	1005	618
PCAT4	0	24	11	0	22	0	0	0	71	9	1	0
PCDH10	3	2	2	3	11	2	0	0	14	0	0	0
PCDH12	54	99	140	115	173	54	14	33	224	96	6	4
PCDH17	203	471	467	2086	739	1081	0	263	1198	2299	898	1769
PCDH18	1	0	4	2	5	0	0	0	10	22	2	0
PCDH7	34	22	89	149	152	43	3	7	118	137	52	80
PCDH9	1	9	6	10	7	5	0	0	7	6	2	0
PCED1B	11	10	13	13	31	3	0	7	50	16	16	0
PCGEM1	2	13	6	26	8	0	0	0	10	34	0	0
PCGF6	5	19	39	48	77	15	0	15	126	93	128	0
PCLAF	2	0	1	17	3	2	0	0	2	3	1	0
PCNX2	10	10	11	22	43	11	0	0	11	13	1	14
PCOLCE	4	1	13	30	21	6	0	0	0	2	0	0
[truncated: 887 more rows]
