# Supplementary material for: Comparative analysis of 10X Chromium vs. BD Rhapsody whole transcriptome single-cell sequencing technologies in complex human tissues
Source: Heliyon. 2024 Mar 19;10(7):e28358. doi: 10.1016/j.heliyon.2024.e28358 (PMC11059509; doi:10.1016/j.heliyon.2024.e28358)
Supplement: Multimedia component 4 [file mmc4.xlsx]

## Sheet: 10X vs BD in PCa samples
Characteristic	10X Chromium	BD Rhapsody
Sample multiplexing by sample-tag staining	-	lower technical bias caused by batch effects and substantially reduced sequencing library preparation costs
Effective cell capture rate	higher	loss of "undetermined" cell barcodes with no sample-tag information during sample-demultiplexing
RNA quality during sample processing	overall shorter protocol	possible impairment of RNA quality during sample-tag staining procedure
Gene detection sensitivity / library complexity (nFeatures)	more sensitive / higher nFeatures	possible loss of library complexity due to sample-tag procedure and due to higher abundance of mitochondrial and housekeeping transcripts
Proportion of mitochondrial transcripts (%MT)	lower	higher
Expression of transcripts associated with cell stress and RNA decay	similar	similar
Detected number of mRNA molecules per cell (UMIs; nCounts)	lower	higher
Dropout probability for low-expression genes	lower	higher
Expression of specific lncRNAs (MALAT1, NEAT1)	higher	lower
Suitability for low-mRNA content cells (e.g., T cells)	less effective, loss of cells with low-mRNA content	more effective
Suitability for cells of bigger size (e.g., MFBs)	more effective	less effective, potential loss due to bead-exclusion phenomenon
